# Supplementary material for: A taxonomic guide to the brittle-stars (Echinodermata, Ophiuroidea) from the State of Paraíba continental shelf, Northeastern Brazil
Source: Zookeys. 2013 Jun 10;(307):45–96. doi: 10.3897/zookeys.307.4673 (PMC3689063; doi:10.3897/zookeys.307.4673)
Supplement: XML Treatment for Ophiomyxa flaccida [file zookeys.307.4673-treatment1.xml]

<!DOCTYPE tp:taxon-treatment
  PUBLIC "-//TaxonX//DTD Taxonomic Treatment Publishing DTD v0 20100105//EN" "tax-treatment-NSO.dtd">
<tp:taxon-treatment xmlns:tp="http://www.plazi.org/taxpub"><tp:treatment-meta><mixed-citation publication-type="journal"><person-group><name><surname>Gondim</surname><given-names>Anne I.</given-names></name><name><surname>Alonso</surname><given-names>Carmen</given-names></name><name><surname>Dias</surname><given-names>Thelma L. P.</given-names></name><name><surname>Manso</surname><given-names>Cynthia L. C.</given-names></name><name><surname>Christoffersen</surname><given-names>Martin L.</given-names></name></person-group><article-title>A taxonomic guide to the brittle-stars (Echinodermata, Ophiuroidea) from the State of Paraíba continental shelf, Northeastern Brazil</article-title><source>Zookeys</source><day>10</day><month>6</month><year>2013</year><volume>2013</volume><issue>307</issue><fpage>45</fpage><lpage>96</lpage><pub-id pub-id-type="doi">10.3897/zookeys.307.4673</pub-id></mixed-citation></tp:treatment-meta><tp:nomenclature><tp:taxon-name>
                            <tp:taxon-name-part taxon-name-part-type="genus">Ophiomyxa</tp:taxon-name-part>
                            <tp:taxon-name-part taxon-name-part-type="species">flaccida</tp:taxon-name-part>
                            <object-id xmlns:xlink="http://www.w3.org/1999/xlink" xlink:type="simple">http://species-id.net/wiki/Ophiomyxa_flaccida</object-id>
                        </tp:taxon-name><tp:taxon-authority>(Say, 1825)</tp:taxon-authority><xref ref-type="fig" rid="F2">Figure 2a–e</xref><xref ref-type="fig" rid="F14">, 14a</xref></tp:nomenclature><tp:treatment-sec sec-type="Description"><title>Description.</title><p>Disk pentagonal (dd = 5.67 to 12.16 mm). Covered by thick and naked tegument (<xref ref-type="fig" rid="F2">Fig. 2a</xref>). Radial shields enlarged along internal margin. Marginal interradius with a row of 8 to 10 large and overlapping scales (<xref ref-type="fig" rid="F2">Fig. 2a</xref>). Bursal slits short and narrow (<xref ref-type="fig" rid="F2">Fig. 2b</xref>). Oral shields triangular to circular, distal margin rounded. Adoral shields narrow and enlarged laterally. Three enlarged oral papillae on each side of jaw angle, distal free end totally dentate, the two proximal papillae being longer and wider than distal papilla (<xref ref-type="fig" rid="F2">Fig. 2c</xref>). Dorsal arm plate long, narrow, fragmented into two (<xref ref-type="fig" rid="F2">Fig. 2d</xref>). Ventral arm plates small, pentagonal, with a small notch on the distal margins. Four to five small, compressed, arm spines, with denticles on tips. Without tentacle scale (<xref ref-type="fig" rid="F2">Fig. 2e</xref>).</p><fig id="F2" position="float" orientation="portrait"><label>Figure 2.</label><caption><p>Species of the families <tp:taxon-name>Ophiomyxidae</tp:taxon-name> (<bold>A–E</bold>) and <tp:taxon-name>Ophiotrichidae</tp:taxon-name> (<bold>F–J</bold>). <italic><tp:taxon-name>Ophiomyxa flaccida</tp:taxon-name></italic>. <bold>A</bold> dorsal view, in detail the marginal interradius with a row of large scales <bold>B</bold> ventral view <bold>C</bold> jaw <bold>D</bold> dorsal view of the arm <bold>E</bold> ventral view of the arm. <italic><tp:taxon-name>Ophiothrix (Ophiothrix) angulata</tp:taxon-name></italic> <bold>F</bold> dorsal view, in detail the radial shields <bold>G</bold> ventral view <bold>H</bold> jaw <bold>I</bold> dorsal view of the arms <bold>J</bold> ventral view of the arms. Scale bar = 1 mm.</p></caption><graphic xmlns:xlink="http://www.w3.org/1999/xlink" xlink:href="ZooKeys-307-045-g002.jpg" position="float" orientation="portrait" xlink:type="simple"/></fig></tp:treatment-sec><tp:treatment-sec sec-type="Distribution"><title>Distribution.</title><p>Bermuda, the islands off southern Florida, the Bahamas, the Antilles, Mexican Caribbean, Belize, Guatemala, Honduras, Panama, islands off Caribbean Colombia, Venezuela, and Brazil (<xref ref-type="bibr" rid="B35">Devaney 1974</xref>, <xref ref-type="bibr" rid="B60">Hendler et al. 1995</xref>, <xref ref-type="bibr" rid="B22">Chavarro et al. 2004</xref>, <xref ref-type="bibr" rid="B38">Durán-Gonzáles et al. 2005</xref>, <xref ref-type="bibr" rid="B119">Trujillo-Luna and González-Vallejo 2006</xref>, <xref ref-type="bibr" rid="B4">Alvarado et al. 2008</xref>, <xref ref-type="bibr" rid="B61">Hernandéz-Herrejón et al. 2008</xref>). In Brazil it has been recorded from the States of Amapá, Pará, Maranhão, Ceará, Rio Grande do Norte, Paraíba, Pernambuco, Alagoas (<xref ref-type="bibr" rid="B51">Gondim et al. in press</xref>), Abrolhos islands off southern Bahia (<xref ref-type="bibr" rid="B107">Rathbun 1879</xref>), Bahia (<xref ref-type="bibr" rid="B6">Alves and Cerqueira 2000</xref>), and Rio de Janeiro (<xref ref-type="bibr" rid="B85">Manso 1993</xref>). Intertidal to 367.5 m. In this study it occurred between 11 and 33m.</p></tp:treatment-sec><tp:treatment-sec sec-type="Remarks"><title>Remarks.</title><p>According to <xref ref-type="bibr" rid="B60">Hendler et al. (1995)</xref>, young individuals live associated with the phytal community, while adults are more commonly found on gravel bottoms from seagrass beds. This species feeds ingesting large portions of algae and sponges, detritus being collected by lateral movements of the arms. We observed specimens with stomachs filled with sponge spicules. Although <tp:taxon-name>Ophiomyxidae</tp:taxon-name> is a taxonomically problematic family (<xref ref-type="bibr" rid="B45">Franklin and O’Hara 2008</xref>), with the placement of several genera being uncertain (<xref ref-type="bibr" rid="B91">Martynov 2010</xref>). The identification of <italic><tp:taxon-name>Ophiomyxa flaccida</tp:taxon-name></italic> is easy, because the taxonomic characters are relatively constant intraspecifically, except for coloration that can vary between geographic areas (green, yellow, orange, red, reddish with a white spot on the disc or brown). Individuals analyzed in this study had a number of interradial scales smaller than observed by <xref ref-type="bibr" rid="B117">Tommasi (1970)</xref> for specimens from southeastern Brazil (about 12 scales). This is apparently a rare species in reef environments of Paraiba, and has been reported only in two reefs of this coast (<xref ref-type="bibr" rid="B47">Gondim et al. 2008</xref>, <xref ref-type="bibr" rid="B49">2011</xref>).</p><!--PageBreak--><!--PageBreak--></tp:treatment-sec><tp:treatment-sec><!--Section generated to contain objects referenced in tp:taxon-treatment.--><fig id="F14" position="float" orientation="portrait"><label>Figure 14.</label><caption><p>Some ophiurans in their natural habitat. <bold>A</bold> <italic><tp:taxon-name>Ophiomyxa flaccida</tp:taxon-name></italic> <bold>B</bold> <italic><tp:taxon-name>Ophiolepis impressa</tp:taxon-name></italic> <bold>C</bold> <italic><tp:taxon-name>Ophiothrix angulata</tp:taxon-name></italic> <bold>D</bold> <italic><tp:taxon-name>Ophiocoma echinata</tp:taxon-name></italic> <bold>E</bold> <italic><tp:taxon-name>Ophioderma cinerea</tp:taxon-name></italic> <bold>F</bold> <italic><tp:taxon-name>Ophioderma appressa</tp:taxon-name></italic>. Photos by Thelma L. P. Dias.</p></caption><graphic xmlns:xlink="http://www.w3.org/1999/xlink" xlink:href="ZooKeys-307-045-g014.jpg" position="float" orientation="portrait" xlink:type="simple"/></fig></tp:treatment-sec><ref-list><ref id="B35"><mixed-citation xmlns:xlink="http://www.w3.org/1999/xlink" xlink:type="simple"><person-group><name name-style="western"><surname>Devaney</surname><given-names>DM</given-names></name></person-group> (<year>1974</year>) <article-title>Shallow-water echinoderms from British-Honduras, with a description of a new species of <italic>Ophiocoma</italic> (Ophiuroidea).</article-title><source>Bulletin of Marine Science</source><volume>24</volume>: <fpage>122</fpage>-<lpage>164</lpage>.</mixed-citation></ref><ref id="B60"><mixed-citation xmlns:xlink="http://www.w3.org/1999/xlink" xlink:type="simple"><person-group><name name-style="western"><surname>Hendler</surname><given-names>G</given-names></name><name name-style="western"><surname>Miller</surname><given-names>JE</given-names></name><name name-style="western"><surname>Pawson</surname><given-names>DL</given-names></name><name name-style="western"><surname>Kier</surname><given-names>PM</given-names></name></person-group> (<year>1995</year>) <source>Sea stars, sea urchins and allies: echinoderms of Florida and the Caribbean.</source><publisher-name>Smithsonian Institution Press</publisher-name>, <publisher-loc>Washington</publisher-loc>, <lpage>390</lpage> pp.</mixed-citation></ref><ref id="B22"><mixed-citation xmlns:xlink="http://www.w3.org/1999/xlink" xlink:type="simple"><person-group><name name-style="western"><surname>Chavarro</surname><given-names>SB</given-names></name><name name-style="western"><surname>Zea</surname><given-names>S</given-names></name><name name-style="western"><surname>Manuel</surname><given-names>Díaz JM</given-names></name></person-group> (<year>2004</year>) <article-title>Esponjas y otros microhábitats de ofiuros (Ophiuroidea: Echinodermata) em ambientes arrecifales del Archipiélago de San Bernardo (Caribe Colombiano).</article-title><source>Boletín de Investigaciones Marinas y Costeras</source><volume>33</volume>: <fpage>27</fpage>-<lpage>46</lpage>.</mixed-citation></ref><ref id="B38"><mixed-citation xmlns:xlink="http://www.w3.org/1999/xlink" xlink:type="simple"><person-group><name name-style="western"><surname>Durán-González</surname><given-names>A</given-names></name><name name-style="western"><surname>Laguarda-Figueras</surname><given-names>A</given-names></name><name name-style="western"><surname>Solís-Marín</surname><given-names>FA</given-names></name><name name-style="western"><surname>Sánchez</surname><given-names>BEB</given-names></name><name name-style="western"><surname>Ahearn</surname><given-names>CG</given-names></name><name name-style="western"><surname>Torres-Vega</surname><given-names>J</given-names></name></person-group> (<year>2005</year>) <article-title>Echinoderms (Echinodermata) from the Mexican waters of the Gulf of Mexico.</article-title><source>Revista de Biologia Tropical</source><volume>53</volume>: <fpage>53</fpage>-<lpage>68</lpage>.</mixed-citation></ref><ref id="B119"><mixed-citation xmlns:xlink="http://www.w3.org/1999/xlink" xlink:type="simple"><person-group><name name-style="western"><surname>Trujillo-Luna</surname><given-names>BR</given-names></name><name name-style="western"><surname>González-Vallejo</surname><given-names>NE</given-names></name></person-group> (<year>2006</year>) <article-title>Equinodermos (Echinodermata) de la colección de referencia de bentos costero de ecosur.</article-title><source>Universidad y Ciencia Trópico Humedo</source><volume>22</volume>: <fpage>83</fpage>-<lpage>88</lpage>.</mixed-citation></ref><ref id="B4"><mixed-citation xmlns:xlink="http://www.w3.org/1999/xlink" xlink:type="simple"><person-group><name name-style="western"><surname>Alvarado</surname><given-names>JJ</given-names></name><name name-style="western"><surname>Solís-Marin</surname><given-names>FA</given-names></name><name name-style="western"><surname>Ahearn</surname><given-names>C</given-names></name></person-group> (<year>2008</year>) <article-title>Echinoderms (Echinodermata) from Central America Caribbean.</article-title><source>Revista de Biologia Tropical</source><volume>56</volume>: <fpage>37</fpage>-<lpage>55</lpage>.</mixed-citation></ref><ref id="B61"><mixed-citation xmlns:xlink="http://www.w3.org/1999/xlink" xlink:type="simple"><person-group><name name-style="western"><surname>Hernandéz-Herrejón</surname><given-names>LA</given-names></name><name name-style="western"><surname>Solís-Marín</surname><given-names>FA</given-names></name><name name-style="western"><surname>Laguarda-Figueras</surname><given-names>A</given-names></name></person-group> (<year>2008</year>) <article-title>Ophiuroids (Echinodermata: Ophiuroidea) from the Mexican waters of the Gulf of Mexico.</article-title><source>Revista de Biologia Tropical</source><volume>56</volume>: <fpage>83</fpage>-<lpage>167</lpage>.</mixed-citation></ref><ref id="B51"><mixed-citation xmlns:xlink="http://www.w3.org/1999/xlink" xlink:type="simple"><person-group><name name-style="western"><surname>Gondim</surname><given-names>AI</given-names></name><name name-style="western"><surname>Dias</surname><given-names>TLP</given-names></name><name name-style="western"><surname>Manso</surname><given-names>CLC</given-names></name><name name-style="western"><surname>Christoffersen</surname><given-names>ML</given-names></name></person-group> (<year>in press</year>) <source>Annotated checklist of Echinoderms from Maranhão and Piauí States, Northeastern Brazil. Check List.</source></mixed-citation></ref><ref id="B107"><mixed-citation xmlns:xlink="http://www.w3.org/1999/xlink" xlink:type="simple"><person-group><name name-style="western"><surname>Rathbun</surname><given-names>R</given-names></name></person-group> (<year>1879</year>) <article-title>A list of the Brazilian echinoderms, with notes on their distribution.</article-title><source>Transactions Academy of Arts and Science</source><volume>5</volume>: <fpage>139</fpage>-<lpage>158</lpage>.</mixed-citation></ref><ref id="B6"><mixed-citation xmlns:xlink="http://www.w3.org/1999/xlink" xlink:type="simple"><person-group><name name-style="western"><surname>Alves</surname><given-names>OFF</given-names></name><name name-style="western"><surname>Cerqueira</surname><given-names>WRP</given-names></name></person-group> (<year>2000</year>) <article-title>Echinodermata das praias de Salvador (Bahia, Brasil).</article-title><source>Revista Brasileira de Zoologia</source><volume>17</volume>: <fpage>543</fpage>-<lpage>553</lpage>. doi: <ext-link ext-link-type="uri" xlink:href="http://dx.doi.org/10.1590/S0101-81752000000200024" xlink:type="simple">10.1590/S0101-81752000000200024</ext-link></mixed-citation></ref><ref id="B85"><mixed-citation xmlns:xlink="http://www.w3.org/1999/xlink" xlink:type="simple"><person-group><name name-style="western"><surname>Manso</surname><given-names>CLC</given-names></name></person-group> (<year>1993</year>) <article-title>Ofiuróides da Plataforma Brasileira. Parte II: Norte do Estado do Rio de Janeiro, Estado do Espírito Santo, Sul do Estado da Bahia e Bancos Royal Charlotte, Hostpur e Davis (Echinodermata: Ophiuroidea).</article-title><source>Revista Brasileira de Biologia</source><volume>35</volume>: <fpage>189</fpage>-<lpage>195</lpage>.</mixed-citation></ref><ref id="B45"><mixed-citation xmlns:xlink="http://www.w3.org/1999/xlink" xlink:type="simple"><person-group><name name-style="western"><surname>Franklin</surname><given-names>AM</given-names></name><name name-style="western"><surname>O’Hara</surname><given-names>TD</given-names></name></person-group> (<year>2008</year>) <article-title>A new species in the genus <italic>Ophiomyxa</italic> from South-west Australian waters (Echinodermata: Ophiuroidea: Ophiomyxidae).</article-title><source>Memoirs of Museum Victoria</source><volume>65</volume>: <fpage>57</fpage>-<lpage>62</lpage>.</mixed-citation></ref><ref id="B91"><mixed-citation xmlns:xlink="http://www.w3.org/1999/xlink" xlink:type="simple"><person-group><name name-style="western"><surname>Martynov</surname><given-names>A</given-names></name></person-group> (<year>2010</year>) <article-title>Reassessment of the classification of the Ophiuroidea (Echinodermata), based on morphological characters. I. General character evaluation and delineation of the families Ophiomyxidae and Ophiacanthidae.</article-title><source>Zootaxa</source><volume>2697</volume>: <fpage>1</fpage>-<lpage>154</lpage>.</mixed-citation></ref><ref id="B117"><mixed-citation xmlns:xlink="http://www.w3.org/1999/xlink" xlink:type="simple"><person-group><name name-style="western"><surname>Tommasi</surname><given-names>LR</given-names></name></person-group> (<year>1970</year>) <source>Os ofiuróides recentes do Brasil e de regiões vizinhas. Contribuições do Instituto Oceanográfico, Universidade de São Paulo Série Oceanografia Biológica 20: 1–146.</source> doi: <ext-link ext-link-type="uri" xlink:href="http://dx.doi.org/10.1590/S0373-55241971000100001" xlink:type="simple">10.1590/S0373-55241971000100001</ext-link></mixed-citation></ref><ref id="B47"><mixed-citation xmlns:xlink="http://www.w3.org/1999/xlink" xlink:type="simple"><person-group><name name-style="western"><surname>Gondim</surname><given-names>AI</given-names></name><name name-style="western"><surname>Lacouth</surname><given-names>P</given-names></name><name name-style="western"><surname>Alonso</surname><given-names>C</given-names></name><name name-style="western"><surname>Manso</surname><given-names>CLC</given-names></name></person-group> (<year>2008</year>) <source>Echinodermata da Praia do Cabo Branco, João Pessoa, Paraíba, Brasil. Biota Neotropica 8: 151–159. <ext-link ext-link-type="uri" xlink:href="http://www.biotaneotropica.org.br/v8n2/pt/abstract?inventory+bn02408022008" xlink:type="simple">http://www.biotaneotropica.org.br/v8n2/pt/abstract?inventory+bn02408022008</ext-link>,</source> doi: <ext-link ext-link-type="uri" xlink:href="http://dx.doi.org/10.1590/S1676-06032008000200016" xlink:type="simple">10.1590/S1676-06032008000200016</ext-link></mixed-citation></ref><ref id="B49"><mixed-citation xmlns:xlink="http://www.w3.org/1999/xlink" xlink:type="simple"><person-group><name name-style="western"><surname>Gondim</surname><given-names>AI</given-names></name><name name-style="western"><surname>Dias</surname><given-names>TLP</given-names></name><name name-style="western"><surname>Campos</surname><given-names>FF</given-names></name><name name-style="western"><surname>Alonso</surname><given-names>C</given-names></name><name name-style="western"><surname>Christoffersen</surname><given-names>ML</given-names></name></person-group> (<year>2011</year>) <source>Macrofauna bêntica do Parque Estadual Marinho de Areia Vermelha, Cabedelo, Paraíba, Brasil. Biota Neotropica 11: 75–86. <ext-link ext-link-type="uri" xlink:href="http://www.biotaneotropica.org.br/v11n2/en/abstract?article+bn01811022011" xlink:type="simple">http://www.biotaneotropica.org.br/v11n2/en/abstract?article+bn01811022011</ext-link>,</source> doi: <ext-link ext-link-type="uri" xlink:href="http://dx.doi.org/10.1590/S1676-06032011000200009" xlink:type="simple">10.1590/S1676-06032011000200009</ext-link></mixed-citation></ref></ref-list></tp:taxon-treatment>
