# Supplementary material for: A taxonomic guide to the brittle-stars (Echinodermata, Ophiuroidea) from the State of Paraíba continental shelf, Northeastern Brazil
Source: Zookeys. 2013 Jun 10;(307):45–96. doi: 10.3897/zookeys.307.4673 (PMC3689063; doi:10.3897/zookeys.307.4673)
Supplement: XML Treatment for Ophiolepis impressa [file zookeys.307.4673-treatment2.xml]

<!DOCTYPE tp:taxon-treatment
  PUBLIC "-//TaxonX//DTD Taxonomic Treatment Publishing DTD v0 20100105//EN" "tax-treatment-NSO.dtd">
<tp:taxon-treatment xmlns:tp="http://www.plazi.org/taxpub"><tp:treatment-meta><mixed-citation publication-type="journal"><person-group><name><surname>Gondim</surname><given-names>Anne I.</given-names></name><name><surname>Alonso</surname><given-names>Carmen</given-names></name><name><surname>Dias</surname><given-names>Thelma L. P.</given-names></name><name><surname>Manso</surname><given-names>Cynthia L. C.</given-names></name><name><surname>Christoffersen</surname><given-names>Martin L.</given-names></name></person-group><article-title>A taxonomic guide to the brittle-stars (Echinodermata, Ophiuroidea) from the State of Paraíba continental shelf, Northeastern Brazil</article-title><source>Zookeys</source><day>10</day><month>6</month><year>2013</year><volume>2013</volume><issue>307</issue><fpage>45</fpage><lpage>96</lpage><pub-id pub-id-type="doi">10.3897/zookeys.307.4673</pub-id></mixed-citation></tp:treatment-meta><tp:nomenclature><tp:taxon-name>
                            <tp:taxon-name-part taxon-name-part-type="genus">Ophiolepis</tp:taxon-name-part>
                            <tp:taxon-name-part taxon-name-part-type="species">impressa</tp:taxon-name-part>
                            <object-id xmlns:xlink="http://www.w3.org/1999/xlink" xlink:type="simple">http://species-id.net/wiki/Ophiolepis_impressa</object-id>
                        </tp:taxon-name><tp:taxon-authority>Lütken, 1859</tp:taxon-authority><xref ref-type="fig" rid="F3">Figure 3a–e</xref><xref ref-type="fig" rid="F14">, 14b</xref></tp:nomenclature><tp:treatment-sec sec-type="Description"><title>Description.</title><p>Disk circular to pentagonal (dd = 4.26 to 9.82 mm). Covered by large, imbricating scales, surrounded by smaller scales of different sizes and irregular shapes (<xref ref-type="fig" rid="F3">Fig. 3a</xref>). Primary plates conspicuous, central primary plate rounded. Interradius with three rows of large scales. Radial shields triangular, separated distally by three large scales disposed in a triangle, and proximally by a large scale (<xref ref-type="fig" rid="F3">Fig. 3a</xref>). Ventral interradius covered by imbricating scales, slightly smaller and narrower than dorsal scales (<xref ref-type="fig" rid="F3">Fig. 3b</xref>). Bursal slits long and narrow. Oral shields pentagonal, elongate, distal margin convex. Adoral shields broad, enlarged laterally and contiguous along internal median line of jaw. Four to five oral papillae on each side of jaw angle, the three proximal of which are pointed and subequal, the penultimate one is longest and broadest (<xref ref-type="fig" rid="F3">Fig. 3c</xref>). Dorsal arm plate wider than long. Accessory dorsal arm plate reduced and restricted to the first arm segments (<xref ref-type="fig" rid="F3">Fig. 3f</xref>). Ventral arm plate on first segments as large as long, on last segments slightly broader than long, tending to become pentagonal in shape, with lateral margins concave and distal margin rounded (<xref ref-type="fig" rid="F3">Fig. 3e</xref>). Three or four arm spines short and conical, blunt, the two dorsal ones smaller. Tentacle pore large. Two large tentacle scales, the outer one slightly broader than the inner one (<xref ref-type="fig" rid="F3">Fig. 3e</xref>).</p><fig id="F3" position="float" orientation="portrait"><label>Figure 3.</label><caption><p>Species of the family <tp:taxon-name>Ophiolepididae</tp:taxon-name>. <italic><tp:taxon-name>Ophiolepis impressa</tp:taxon-name></italic> <bold>A</bold> dorsal view <bold>B</bold> ventral view <bold>C</bold> jaw <bold>D</bold> detail of the radial shield <bold>E</bold> ventral view of the arms <bold>F</bold> dorsal view of the arms. <italic><tp:taxon-name>Ophiolepis paucispina</tp:taxon-name></italic> <bold>G</bold> dorsal view <bold>H</bold> ventral view <bold>I</bold> jaw <bold>J</bold> dorsal view of the arms (adp: accessory dorsal arm plate) <bold>L</bold> ventral view of the arms. Scale bar = 1 mm.</p></caption><graphic xmlns:xlink="http://www.w3.org/1999/xlink" xlink:href="ZooKeys-307-045-g003.jpg" position="float" orientation="portrait" xlink:type="simple"/></fig></tp:treatment-sec><tp:treatment-sec sec-type="Distribution"><title>Distribution.</title><p>Bermuda, the Bahamas, the islands off southern Florida, Texas, the Antilles, Mexican Caribbean, Belize, Honduras, Costa Rica, Panama, Colombia, Venezuela, and Brazil (<xref ref-type="bibr" rid="B60">Hendler et al. 1995</xref>, <xref ref-type="bibr" rid="B70">Laguarda-Figueras et al. 2004</xref>, <xref ref-type="bibr" rid="B38">Durán-Gonzáles et al. 2005</xref>, <xref ref-type="bibr" rid="B4">Alvarado et al. 2008</xref>, <xref ref-type="bibr" rid="B15">Borrero-Pérez et al. 2008</xref>, <xref ref-type="bibr" rid="B61">Hernández-Herrejón et al. 2008</xref>). In Brazil from Alagoas (<xref ref-type="bibr" rid="B92">Miranda et al. 2012</xref>), and Bahia (<xref ref-type="bibr" rid="B117">Tommasi 1970</xref>, <xref ref-type="bibr" rid="B82">Magalhães et al. 2005</xref>). Intertidal to 24 m in deph. In this study they were found for the first time in the State of Paraíba, between 10 and 33m.</p></tp:treatment-sec><tp:treatment-sec sec-type="Remarks"><title>Remarks.</title><p>According to <xref ref-type="bibr" rid="B60">Hendler et al. (1995)</xref>, individuals of this species are usually sedentary, but show some nocturnal activity. They live on bottoms with corals and dead shells (<xref ref-type="bibr" rid="B117">Tommasi 1970</xref>), predominantly on sand, under corals and rocks, sometimes occurring on algae. They are moderately palatable for some fish, although their strongly calcified arms furnish some protection against predators (<xref ref-type="bibr" rid="B60">Hendler et al. 1995</xref>). Only some specimens show a small accessory dorsal arm plate, and when present, it is restricted to the first segments. According to <xref ref-type="bibr" rid="B35">Devaney (1974)</xref>, Lyman transferred <italic><tp:taxon-name>Ophiolepis impressa</tp:taxon-name></italic> and <italic><tp:taxon-name>Ophiolepis pacifica</tp:taxon-name></italic> Lütken, 1856 to the genus <italic><tp:taxon-name>Ophiozona</tp:taxon-name></italic> Lyman, 1865, based only on the supposed absence of the accessory dorsal arm plate. However, <xref ref-type="bibr" rid="B35">Devaney (1974)</xref> rejected the new genus proposed by Lyman and placed it in synonymy with the genus <italic><tp:taxon-name>Ophiolepis</tp:taxon-name></italic>, given that there are no criteria to separate the two taxa. <xref ref-type="bibr" rid="B56">Hendler (1988)</xref> questions the use of this character as a synapomorphy of the genus <italic><tp:taxon-name>Ophiolepis</tp:taxon-name></italic>, since it is expressed in different ways. According to this autor, the expression of accessory dorsal arm plates within and between the different species is variable. Moreover, they are barely discernible or absent in juveniles.</p><!--PageBreak--><!--PageBreak--></tp:treatment-sec><tp:treatment-sec><!--Section generated to contain objects referenced in tp:taxon-treatment.--><fig id="F14" position="float" orientation="portrait"><label>Figure 14.</label><caption><p>Some ophiurans in their natural habitat. <bold>A</bold> <italic><tp:taxon-name>Ophiomyxa flaccida</tp:taxon-name></italic> <bold>B</bold> <italic><tp:taxon-name>Ophiolepis impressa</tp:taxon-name></italic> <bold>C</bold> <italic><tp:taxon-name>Ophiothrix angulata</tp:taxon-name></italic> <bold>D</bold> <italic><tp:taxon-name>Ophiocoma echinata</tp:taxon-name></italic> <bold>E</bold> <italic><tp:taxon-name>Ophioderma cinerea</tp:taxon-name></italic> <bold>F</bold> <italic><tp:taxon-name>Ophioderma appressa</tp:taxon-name></italic>. Photos by Thelma L. P. Dias.</p></caption><graphic xmlns:xlink="http://www.w3.org/1999/xlink" xlink:href="ZooKeys-307-045-g014.jpg" position="float" orientation="portrait" xlink:type="simple"/></fig></tp:treatment-sec><ref-list><ref id="B60"><mixed-citation xmlns:xlink="http://www.w3.org/1999/xlink" xlink:type="simple"><person-group><name name-style="western"><surname>Hendler</surname><given-names>G</given-names></name><name name-style="western"><surname>Miller</surname><given-names>JE</given-names></name><name name-style="western"><surname>Pawson</surname><given-names>DL</given-names></name><name name-style="western"><surname>Kier</surname><given-names>PM</given-names></name></person-group> (<year>1995</year>) <source>Sea stars, sea urchins and allies: echinoderms of Florida and the Caribbean.</source><publisher-name>Smithsonian Institution Press</publisher-name>, <publisher-loc>Washington</publisher-loc>, <lpage>390</lpage> pp.</mixed-citation></ref><ref id="B70"><mixed-citation xmlns:xlink="http://www.w3.org/1999/xlink" xlink:type="simple"><person-group><name name-style="western"><surname>Laguarda-Figueras</surname><given-names>A</given-names></name><name name-style="western"><surname>Abreu-Pérez</surname><given-names>M</given-names></name><name name-style="western"><surname>Torres-Vega</surname><given-names>J</given-names></name><name name-style="western"><surname>Solís-Marín</surname><given-names>FA</given-names></name><name name-style="western"><surname>Durán-González</surname><given-names>A</given-names></name></person-group> (<year>2004</year>) <article-title>Ofiuróideos (Echinodermata: Ophiuroidea) del Caribe Mexicano: Puerto Morelos, Quintana Roo, México.</article-title><source>Avicennia</source><volume>17</volume>: <fpage>13</fpage>-<lpage>34</lpage>.</mixed-citation></ref><ref id="B38"><mixed-citation xmlns:xlink="http://www.w3.org/1999/xlink" xlink:type="simple"><person-group><name name-style="western"><surname>Durán-González</surname><given-names>A</given-names></name><name name-style="western"><surname>Laguarda-Figueras</surname><given-names>A</given-names></name><name name-style="western"><surname>Solís-Marín</surname><given-names>FA</given-names></name><name name-style="western"><surname>Sánchez</surname><given-names>BEB</given-names></name><name name-style="western"><surname>Ahearn</surname><given-names>CG</given-names></name><name name-style="western"><surname>Torres-Vega</surname><given-names>J</given-names></name></person-group> (<year>2005</year>) <article-title>Echinoderms (Echinodermata) from the Mexican waters of the Gulf of Mexico.</article-title><source>Revista de Biologia Tropical</source><volume>53</volume>: <fpage>53</fpage>-<lpage>68</lpage>.</mixed-citation></ref><ref id="B4"><mixed-citation xmlns:xlink="http://www.w3.org/1999/xlink" xlink:type="simple"><person-group><name name-style="western"><surname>Alvarado</surname><given-names>JJ</given-names></name><name name-style="western"><surname>Solís-Marin</surname><given-names>FA</given-names></name><name name-style="western"><surname>Ahearn</surname><given-names>C</given-names></name></person-group> (<year>2008</year>) <article-title>Echinoderms (Echinodermata) from Central America Caribbean.</article-title><source>Revista de Biologia Tropical</source><volume>56</volume>: <fpage>37</fpage>-<lpage>55</lpage>.</mixed-citation></ref><ref id="B15"><mixed-citation xmlns:xlink="http://www.w3.org/1999/xlink" xlink:type="simple"><person-group><name name-style="western"><surname>Borrero-Pérez</surname><given-names>GH</given-names></name><name name-style="western"><surname>Benavides-Serrato</surname><given-names>M</given-names></name><name name-style="western"><surname>Solano</surname><given-names>O</given-names></name><name name-style="western"><surname>Navas</surname><given-names>GR</given-names></name></person-group> (<year>2008</year>) <article-title>Brittle-stars (Echinodermata: Ophiuroidea) from the continental shelf and upper slope of the Colombian Caribbean.</article-title><source>Revista de Biologia Tropical</source><volume>56</volume>: <fpage>169</fpage>-<lpage>204</lpage>.</mixed-citation></ref><ref id="B61"><mixed-citation xmlns:xlink="http://www.w3.org/1999/xlink" xlink:type="simple"><person-group><name name-style="western"><surname>Hernandéz-Herrejón</surname><given-names>LA</given-names></name><name name-style="western"><surname>Solís-Marín</surname><given-names>FA</given-names></name><name name-style="western"><surname>Laguarda-Figueras</surname><given-names>A</given-names></name></person-group> (<year>2008</year>) <article-title>Ophiuroids (Echinodermata: Ophiuroidea) from the Mexican waters of the Gulf of Mexico.</article-title><source>Revista de Biologia Tropical</source><volume>56</volume>: <fpage>83</fpage>-<lpage>167</lpage>.</mixed-citation></ref><ref id="B92"><mixed-citation xmlns:xlink="http://www.w3.org/1999/xlink" xlink:type="simple"><person-group><name name-style="western"><surname>Miranda</surname><given-names>ALS</given-names></name><name name-style="western"><surname>Lima</surname><given-names>MLF</given-names></name><name name-style="western"><surname>Sovierzoski</surname><given-names>HH</given-names></name><name name-style="western"><surname>Correia</surname><given-names>MD</given-names></name></person-group> (<year>2012</year>) <article-title>Inventory of the Echinodermata collection from the Universidade Federal de Alagoas.</article-title><source>Biota Neotropica</source><volume>12</volume>: <fpage>136</fpage>-<lpage>146</lpage>. doi: <ext-link ext-link-type="uri" xlink:href="http://dx.doi.org/10.1590/S1676-06032012000200014" xlink:type="simple">10.1590/S1676-06032012000200014</ext-link></mixed-citation></ref><ref id="B117"><mixed-citation xmlns:xlink="http://www.w3.org/1999/xlink" xlink:type="simple"><person-group><name name-style="western"><surname>Tommasi</surname><given-names>LR</given-names></name></person-group> (<year>1970</year>) <source>Os ofiuróides recentes do Brasil e de regiões vizinhas. Contribuições do Instituto Oceanográfico, Universidade de São Paulo Série Oceanografia Biológica 20: 1–146.</source> doi: <ext-link ext-link-type="uri" xlink:href="http://dx.doi.org/10.1590/S0373-55241971000100001" xlink:type="simple">10.1590/S0373-55241971000100001</ext-link></mixed-citation></ref><ref id="B82"><mixed-citation xmlns:xlink="http://www.w3.org/1999/xlink" xlink:type="simple"><person-group><name name-style="western"><surname>Magalhães</surname><given-names>WF</given-names></name><name name-style="western"><surname>Martins</surname><given-names>LR</given-names></name><name name-style="western"><surname>Alves</surname><given-names>OFS</given-names></name></person-group> (<year>2005</year>) <article-title>Inventário dos Echinodermata do Estado da Bahia.</article-title><source>Brazilian Journal of Aquatic Science and Technology</source><volume>9</volume>: <fpage>61</fpage>-<lpage>65</lpage>.</mixed-citation></ref><ref id="B35"><mixed-citation xmlns:xlink="http://www.w3.org/1999/xlink" xlink:type="simple"><person-group><name name-style="western"><surname>Devaney</surname><given-names>DM</given-names></name></person-group> (<year>1974</year>) <article-title>Shallow-water echinoderms from British-Honduras, with a description of a new species of <italic>Ophiocoma</italic> (Ophiuroidea).</article-title><source>Bulletin of Marine Science</source><volume>24</volume>: <fpage>122</fpage>-<lpage>164</lpage>.</mixed-citation></ref><ref id="B56"><mixed-citation xmlns:xlink="http://www.w3.org/1999/xlink" xlink:type="simple"><person-group><name name-style="western"><surname>Hendler</surname><given-names>G</given-names></name></person-group> (<year>1988</year>) <article-title>Western Atlantic <italic>Ophiolepis</italic> (Echinodermata: Ophiuroidea): a description of <italic>O. pawsoni</italic> new species, and a key to the species.</article-title><source>Bulletin of Marine Science</source><volume>42</volume>: <fpage>265</fpage>-<lpage>272</lpage>.</mixed-citation></ref></ref-list></tp:taxon-treatment>
