# Supplementary material for: A taxonomic guide to the brittle-stars (Echinodermata, Ophiuroidea) from the State of Paraíba continental shelf, Northeastern Brazil
Source: Zookeys. 2013 Jun 10;(307):45–96. doi: 10.3897/zookeys.307.4673 (PMC3689063; doi:10.3897/zookeys.307.4673)
Supplement: XML Treatment for Ophiolepis paucispina [file zookeys.307.4673-treatment3.xml]

<!DOCTYPE tp:taxon-treatment
  PUBLIC "-//TaxonX//DTD Taxonomic Treatment Publishing DTD v0 20100105//EN" "tax-treatment-NSO.dtd">
<tp:taxon-treatment xmlns:tp="http://www.plazi.org/taxpub"><tp:treatment-meta><mixed-citation publication-type="journal"><person-group><name><surname>Gondim</surname><given-names>Anne I.</given-names></name><name><surname>Alonso</surname><given-names>Carmen</given-names></name><name><surname>Dias</surname><given-names>Thelma L. P.</given-names></name><name><surname>Manso</surname><given-names>Cynthia L. C.</given-names></name><name><surname>Christoffersen</surname><given-names>Martin L.</given-names></name></person-group><article-title>A taxonomic guide to the brittle-stars (Echinodermata, Ophiuroidea) from the State of Paraíba continental shelf, Northeastern Brazil</article-title><source>Zookeys</source><day>10</day><month>6</month><year>2013</year><volume>2013</volume><issue>307</issue><fpage>45</fpage><lpage>96</lpage><pub-id pub-id-type="doi">10.3897/zookeys.307.4673</pub-id></mixed-citation></tp:treatment-meta><tp:nomenclature><tp:taxon-name>
                            <tp:taxon-name-part taxon-name-part-type="genus">Ophiolepis</tp:taxon-name-part>
                            <tp:taxon-name-part taxon-name-part-type="species">paucispina</tp:taxon-name-part>
                            <object-id xmlns:xlink="http://www.w3.org/1999/xlink" xlink:type="simple">http://species-id.net/wiki/Ophiolepis_paucispina</object-id>
                        </tp:taxon-name><tp:taxon-authority>(Say, 1825)</tp:taxon-authority><xref ref-type="fig" rid="F3">Figure 3g–l</xref></tp:nomenclature><tp:treatment-sec sec-type="Description"><title>Description.</title><p>Disk circular (dd = 2.74 to 3.55 mm). Covered by large scales, and surrounded by smaller ones of similar size. Central primary plate circular, well defined, surrounded by five small primary plates, and intercalated by two smaller scales (<xref ref-type="fig" rid="F3">Fig. 3g</xref>). Radial shield triangular, separated distally by three large scales disposed in a triangle. Ventral interradius covered by scales, slightly smaller and narrower than dorsal scales (<xref ref-type="fig" rid="F3">Fig. 3h</xref>). Bursal slits long and narrow. Oral shields pentagonal, elongate, distal margin convex (<xref ref-type="fig" rid="F3">Fig. 3i</xref>). Adoral shields broad, enlarged laterally. Four oral papillae on each side of jaw angle, the three proximal of which are pointed and subequal, the last one being longest and broadest (<xref ref-type="fig" rid="F3">Fig. 3i</xref>). Dorsal arm plate fan-shaped (<xref ref-type="fig" rid="F3">Fig. 3j</xref>). Arm segments with accessory dorsal plate, except near the tip (<xref ref-type="fig" rid="F3">Fig. 3j</xref>). Ventral arm plate pentagonal, with lateral margins concave and distal margin rounded. Two tentacle scales oval, outher one larger. Two arm spines small (<xref ref-type="fig" rid="F3">Fig. 3l</xref>).</p></tp:treatment-sec><tp:treatment-sec sec-type="Distribution"><title>Distribution.</title><p>Bermuda, the Bahamas, Florida, Caribbean Sea, Panama, Colombia, Brazil, and off Africa (<xref ref-type="bibr" rid="B60">Hendler et al. 1995</xref>, <xref ref-type="bibr" rid="B72">Laguarda-Figueras et al. 2009</xref>, <xref ref-type="bibr" rid="B5">Alvarado 2011</xref>, <xref ref-type="bibr" rid="B8">Benavides-Serrato et al. 2011</xref>, <xref ref-type="bibr" rid="B7">Barboza and Borges 2012</xref>). In Brazil, from Alagoas (<xref ref-type="bibr" rid="B74">Lima et al. 2011</xref>), and Bahia (Abrolhos) (<xref ref-type="bibr" rid="B82">Magalhães et al. 2005</xref>). Intertidal to 37 m in depth (<xref ref-type="bibr" rid="B72">Laguarda-Fiqueras et al. 2009</xref>). In this study they were found for the first time in the State of Paraíba, between 30 and 33 m.</p></tp:treatment-sec><tp:treatment-sec sec-type="Remarks"><title>Remarks.</title><p>This species is known from shallow, sandy reef flats, mangrove, lagoonal, and seagrass environments, under coral rubble on sand, in calcareous algae such as <italic><tp:taxon-name>Halimeda</tp:taxon-name></italic>, and among plant debris (<xref ref-type="bibr" rid="B60">Hendler et al. 1995</xref>). <italic><tp:taxon-name>Ophiolepis paucispina</tp:taxon-name></italic> is an oviviparous and simultaneous hermaphroditic species (<xref ref-type="bibr" rid="B20">Byrne 1989</xref>, <xref ref-type="bibr" rid="B60">Hendler et al. 1995</xref>) that broods up to 41 embyos in the genital bursae (<xref ref-type="bibr" rid="B53">Hendler 1979a</xref>). In the examined specimens the shape of the adoral shields varied from fan-shape to pentagonal and the number of papillae varied from 3 to 4. It is difficult to separate young individuals of this species from its congener <italic><tp:taxon-name>Ophiolepis impressa</tp:taxon-name></italic>. Yet, the presence of acessory dorsal plates along the entire arm and only two arm spines in <italic><tp:taxon-name>Ophiolepis paucispina</tp:taxon-name></italic> are the most reliable differential characters to distinguish these two species. Personal observations suggest that this is a rare species along the littoral of the State of Paraíba.</p></tp:treatment-sec><tp:treatment-sec><!--Section generated to contain objects referenced in tp:taxon-treatment.--><fig id="F3" position="float" orientation="portrait"><label>Figure 3.</label><caption><p>Species of the family <tp:taxon-name>Ophiolepididae</tp:taxon-name>. <italic><tp:taxon-name>Ophiolepis impressa</tp:taxon-name></italic> <bold>A</bold> dorsal view <bold>B</bold> ventral view <bold>C</bold> jaw <bold>D</bold> detail of the radial shield <bold>E</bold> ventral view of the arms <bold>F</bold> dorsal view of the arms. <italic><tp:taxon-name>Ophiolepis paucispina</tp:taxon-name></italic> <bold>G</bold> dorsal view <bold>H</bold> ventral view <bold>I</bold> jaw <bold>J</bold> dorsal view of the arms (adp: accessory dorsal arm plate) <bold>L</bold> ventral view of the arms. Scale bar = 1 mm.</p></caption><graphic xmlns:xlink="http://www.w3.org/1999/xlink" xlink:href="ZooKeys-307-045-g003.jpg" position="float" orientation="portrait" xlink:type="simple"/></fig></tp:treatment-sec><ref-list><ref id="B60"><mixed-citation xmlns:xlink="http://www.w3.org/1999/xlink" xlink:type="simple"><person-group><name name-style="western"><surname>Hendler</surname><given-names>G</given-names></name><name name-style="western"><surname>Miller</surname><given-names>JE</given-names></name><name name-style="western"><surname>Pawson</surname><given-names>DL</given-names></name><name name-style="western"><surname>Kier</surname><given-names>PM</given-names></name></person-group> (<year>1995</year>) <source>Sea stars, sea urchins and allies: echinoderms of Florida and the Caribbean.</source><publisher-name>Smithsonian Institution Press</publisher-name>, <publisher-loc>Washington</publisher-loc>, <lpage>390</lpage> pp.</mixed-citation></ref><ref id="B72"><mixed-citation xmlns:xlink="http://www.w3.org/1999/xlink" xlink:type="simple"><person-group><name name-style="western"><surname>Laguarda-Figueras</surname><given-names>A</given-names></name><name name-style="western"><surname>Hernández-Herrejón</surname><given-names>LA</given-names></name><name name-style="western"><surname>Solís-Marín</surname><given-names>FA</given-names></name><name name-style="western"><surname>Durán-González</surname><given-names>A</given-names></name></person-group> (<year>2009</year>) <source>Ofiuroideos del Caribe Mexicano y Golfo de México.</source><publisher-name>Conabio, ICMyL-UNAM</publisher-name>, <publisher-loc>México</publisher-loc>, <lpage>249</lpage> pp.</mixed-citation></ref><ref id="B5"><mixed-citation xmlns:xlink="http://www.w3.org/1999/xlink" xlink:type="simple"><person-group><name name-style="western"><surname>Alvarado</surname><given-names>JJ</given-names></name></person-group> (<year>2011</year>) <article-title>Echinoderm diversity in the Caribbean Sea.</article-title><source>Marine Biodiversity</source><volume>41</volume>: <fpage>261</fpage>-<lpage>285</lpage>. doi: <ext-link ext-link-type="uri" xlink:href="http://dx.doi.org/10.1007/s12526-010-0053-0" xlink:type="simple">10.1007/s12526-010-0053-0</ext-link></mixed-citation></ref><ref id="B8"><mixed-citation xmlns:xlink="http://www.w3.org/1999/xlink" xlink:type="simple"><person-group><name name-style="western"><surname>Benavides-Serrato</surname><given-names>M</given-names></name><name name-style="western"><surname>Borrero-Pérez</surname><given-names>GH</given-names></name><name name-style="western"><surname>Dias</surname><given-names>Sanchez CM</given-names></name></person-group> (<year>2011</year>) <source>Equinodermos del Caribe colombiano I: Crinoidea, Asteroidea y Ophiuroidea. Serie de Publicaciones Especiales de Invemar, 22. Santa Marta, 384pp.</source></mixed-citation></ref><ref id="B7"><mixed-citation xmlns:xlink="http://www.w3.org/1999/xlink" xlink:type="simple"><person-group><name name-style="western"><surname>Barboza</surname><given-names>CAM</given-names></name><name name-style="western"><surname>Borges</surname><given-names>M</given-names></name></person-group> (<year>2012</year>) <article-title>A checklist of the extant species of ophiuroids (Echinodermata: Ophiuroidea) from Brazilian waters.</article-title><source>Zootaxa</source><volume>3447</volume>: <fpage>1</fpage>-<lpage>21</lpage>.</mixed-citation></ref><ref id="B74"><mixed-citation xmlns:xlink="http://www.w3.org/1999/xlink" xlink:type="simple"><person-group><name name-style="western"><surname>Lima</surname><given-names>MLF</given-names></name><name name-style="western"><surname>Correia</surname><given-names>MD</given-names></name><name name-style="western"><surname>Sovierzoski</surname><given-names>HH</given-names></name><name name-style="western"><surname>Manso</surname><given-names>CLC</given-names></name></person-group> (<year>2011</year>) <article-title>New records of Ophiuroidea (Echinodermata) from shallow waters off Maceió, State of Alagoas, Brazil.</article-title><source>Marine Biodiversity Records</source><volume>4</volume>: <fpage>1</fpage>-<lpage>10</lpage>. doi: <ext-link ext-link-type="uri" xlink:href="http://dx.doi.org/10.1017/S175526721100090X" xlink:type="simple">10.1017/S175526721100090X</ext-link></mixed-citation></ref><ref id="B82"><mixed-citation xmlns:xlink="http://www.w3.org/1999/xlink" xlink:type="simple"><person-group><name name-style="western"><surname>Magalhães</surname><given-names>WF</given-names></name><name name-style="western"><surname>Martins</surname><given-names>LR</given-names></name><name name-style="western"><surname>Alves</surname><given-names>OFS</given-names></name></person-group> (<year>2005</year>) <article-title>Inventário dos Echinodermata do Estado da Bahia.</article-title><source>Brazilian Journal of Aquatic Science and Technology</source><volume>9</volume>: <fpage>61</fpage>-<lpage>65</lpage>.</mixed-citation></ref><ref id="B20"><mixed-citation xmlns:xlink="http://www.w3.org/1999/xlink" xlink:type="simple"><person-group><name name-style="western"><surname>Byrne</surname><given-names>M.</given-names></name></person-group> (<year>1989</year>) <article-title>Ultrastructure of the Ovary and Oogenesis in the Ovoviviparous Ophiuroid <italic>Ophiolepis paucispina</italic> (Echinodermata).</article-title><source>Biological Bulletin</source><volume>176</volume>: <fpage>79</fpage>-<lpage>95</lpage>.</mixed-citation></ref><ref id="B53"><mixed-citation xmlns:xlink="http://www.w3.org/1999/xlink" xlink:type="simple"><person-group><name name-style="western"><surname>Hendler</surname><given-names>G</given-names></name></person-group> (<year>1979a</year>) <article-title>Sex-reversal and viviparity in <italic>Ophiolepis kieri</italic>, n. sp., with notes on viviparous brittlestars from the Caribbean (Echinodermata: Ophiuroidea).</article-title><source>Proceedings of the Biological Society of Washington</source><volume>92</volume>: <fpage>783</fpage>-<lpage>795</lpage>.</mixed-citation></ref></ref-list></tp:taxon-treatment>
