# Supplementary material for: A taxonomic guide to the brittle-stars (Echinodermata, Ophiuroidea) from the State of Paraíba continental shelf, Northeastern Brazil
Source: Zookeys. 2013 Jun 10;(307):45–96. doi: 10.3897/zookeys.307.4673 (PMC3689063; doi:10.3897/zookeys.307.4673)
Supplement: XML Treatment for Amphiodia planispina [file zookeys.307.4673-treatment4.xml]

<!DOCTYPE tp:taxon-treatment
  PUBLIC "-//TaxonX//DTD Taxonomic Treatment Publishing DTD v0 20100105//EN" "tax-treatment-NSO.dtd">
<tp:taxon-treatment xmlns:tp="http://www.plazi.org/taxpub"><tp:treatment-meta><mixed-citation publication-type="journal"><person-group><name><surname>Gondim</surname><given-names>Anne I.</given-names></name><name><surname>Alonso</surname><given-names>Carmen</given-names></name><name><surname>Dias</surname><given-names>Thelma L. P.</given-names></name><name><surname>Manso</surname><given-names>Cynthia L. C.</given-names></name><name><surname>Christoffersen</surname><given-names>Martin L.</given-names></name></person-group><article-title>A taxonomic guide to the brittle-stars (Echinodermata, Ophiuroidea) from the State of Paraíba continental shelf, Northeastern Brazil</article-title><source>Zookeys</source><day>10</day><month>6</month><year>2013</year><volume>2013</volume><issue>307</issue><fpage>45</fpage><lpage>96</lpage><pub-id pub-id-type="doi">10.3897/zookeys.307.4673</pub-id></mixed-citation></tp:treatment-meta><tp:nomenclature><tp:taxon-name>
                            <tp:taxon-name-part taxon-name-part-type="genus">Amphiodia</tp:taxon-name-part>
                            <tp:taxon-name-part taxon-name-part-type="species">planispina</tp:taxon-name-part>
                            <object-id xmlns:xlink="http://www.w3.org/1999/xlink" xlink:type="simple">http://species-id.net/wiki/Amphiodia_planispina</object-id>
                        </tp:taxon-name><tp:taxon-authority>(von Martens, 1867)</tp:taxon-authority><xref ref-type="fig" rid="F4">Figure 4a–e</xref></tp:nomenclature><tp:treatment-sec sec-type="Description"><title>Description.</title><p>Disk circular (dd= 4.46 to 5.80 mm). Covered by numerous small and imbricating scales (<xref ref-type="fig" rid="F4">Fig. 4a</xref>). Radial shields slightly longer than wide, with external mar<!--PageBreak--><!--PageBreak-->gin convex and internal margin straight, united except at proximal ends, where one or two small triangular and elongate scales separate them (<xref ref-type="fig" rid="F4">Fig. 4a</xref>). Ventral interradius covered by scales slightly smaller than dorsal scales (<xref ref-type="fig" rid="F4">Fig. 4b</xref>). Bursal slits narrow. Oral shields arrow-shaped (<xref ref-type="fig" rid="F4">Fig. 4c</xref>). Madreporite with one or two pores at distal margin. Adoral shields narrow and enlarged laterally. Two oral papillae at each side of jaw angle, distal one longer and broader (<xref ref-type="fig" rid="F4">Fig. 4c</xref>). Infradental papillae small. Dorsal arm plate broader than long, rectangular (<xref ref-type="fig" rid="F4">Fig. 4d</xref>). Ventral arm plate pentagonal, wider than long, with a slight notch in distal margin. Three arm spines enlarged, compressed and blunt, the ventral one being the longest (<xref ref-type="fig" rid="F4">Fig. 4e</xref>). Two small, perpendicular, tentacle scales.</p><fig id="F4" position="float" orientation="portrait"><label>Figure 4.</label><caption><p>Species of the family <tp:taxon-name>Amphiuridae</tp:taxon-name>. <italic><tp:taxon-name>Amphiodia planispina</tp:taxon-name></italic> <bold>A</bold> dorsal view, detail of the radial shields <bold>B</bold> ventral view <bold>C</bold> jaw <bold>D</bold> dorsal view of the arms <bold>E</bold> ventral view of the arms. <italic><tp:taxon-name>Amphiodia riisei</tp:taxon-name></italic> <bold>F</bold> dorsal view, detail of the primary plates <bold>G</bold> ventral view <bold>H</bold> jaw <bold>I</bold> dorsal view of the arms <bold>J</bold> ventral view of the arms. Scale bar = 1 mm.</p></caption><graphic xmlns:xlink="http://www.w3.org/1999/xlink" xlink:href="ZooKeys-307-045-g004.jpg" position="float" orientation="portrait" xlink:type="simple"/></fig></tp:treatment-sec><tp:treatment-sec sec-type="Distribution"><title>Distribution.</title><p>Florida, the islands off southern Florida, the Antilles, Panama Brazil, and off Mar del Plata, Argentina (<xref ref-type="bibr" rid="B117">Tommasi 1970</xref>, <xref ref-type="bibr" rid="B10">Bernasconi and D’Agostino 1977</xref>, <xref ref-type="bibr" rid="B60">Hendler et al. 1995</xref>, <xref ref-type="bibr" rid="B4">Alvarado et al. 2008</xref>). In Brazil from Maranhão, Ceará, Rio Grande do Norte, Paraíba (<xref ref-type="bibr" rid="B2">Albuquerque 1986</xref>), Bahia (<xref ref-type="bibr" rid="B114">Thomas 1962</xref>, <xref ref-type="bibr" rid="B82">Magalhães et al. 2005</xref>), Espírito Santo (<xref ref-type="bibr" rid="B3">Albuquerque and Guile 1991</xref>), Rio de Janeiro (<xref ref-type="bibr" rid="B122">Von Martens 1867</xref>, type locality) and São Paulo (<xref ref-type="bibr" rid="B117">Tommasi 1970</xref>). Depth 0-300 m. In the present study collected between 11 and 27m.</p></tp:treatment-sec><tp:treatment-sec sec-type="Remarks"><title>Remarks.</title><p>This species is known from bottoms of sand, mud, gravel and algae (<xref ref-type="bibr" rid="B117">Tommasi 1970</xref>). It is found burrowed in the sediment together with other ophiuroids such as <italic><tp:taxon-name>Ophiophragmus pulcher</tp:taxon-name></italic> H.L. Clark, 1918 and <italic><tp:taxon-name>Amphioplus albidus</tp:taxon-name></italic> (Ljungman, 1867) in Florida and <italic><tp:taxon-name>Hemipholis elongata</tp:taxon-name></italic> (Say, 1825) in Brazil (<xref ref-type="bibr" rid="B60">Hendler et al. 1995</xref>). <xref ref-type="bibr" rid="B114">Thomas (1962)</xref> showed that the shape of the arm spines (compressed and blunt) and the noncontiguous adoral shields are important characters to separate <italic><tp:taxon-name>Amphiodia planispina</tp:taxon-name></italic> from the other more closely related species such as <italic><tp:taxon-name>Microphiopholis atra</tp:taxon-name></italic> (Stimpson, 1854). <xref ref-type="bibr" rid="B114">Thomas (1962)</xref> remarked that these morphological characters may not be present in all specimens, as was also observed by us. The specimens observed in this study differed from the description provided by <xref ref-type="bibr" rid="B117">Tommasi (1970)</xref> only in relation to the number of scales between the radial shields. The specimens (dd = 8.5 mm) analized by Tommasi showed two to seven scales between the radial shields, while the specimens of this study (dd = 5.80 mm) had one or two scales. This fact is probably related to size of the specimens of both studies.</p></tp:treatment-sec><ref-list><ref id="B117"><mixed-citation xmlns:xlink="http://www.w3.org/1999/xlink" xlink:type="simple"><person-group><name name-style="western"><surname>Tommasi</surname><given-names>LR</given-names></name></person-group> (<year>1970</year>) <source>Os ofiuróides recentes do Brasil e de regiões vizinhas. Contribuições do Instituto Oceanográfico, Universidade de São Paulo Série Oceanografia Biológica 20: 1–146.</source> doi: <ext-link ext-link-type="uri" xlink:href="http://dx.doi.org/10.1590/S0373-55241971000100001" xlink:type="simple">10.1590/S0373-55241971000100001</ext-link></mixed-citation></ref><ref id="B10"><mixed-citation xmlns:xlink="http://www.w3.org/1999/xlink" xlink:type="simple"><person-group><name name-style="western"><surname>Bernasconi</surname><given-names>I</given-names></name><name name-style="western"><surname>D’Agostino</surname><given-names>MM</given-names></name></person-group> (<year>1977</year>) <article-title>Ofiuroideos del mar epicontinental Argentino.</article-title><source>Revista del Museo Argentino de Ciencias Naturales ¨Bernardino Rivadavia¨ Hidrologia</source><volume>5</volume>: <fpage>65</fpage>-<lpage>114</lpage>.</mixed-citation></ref><ref id="B60"><mixed-citation xmlns:xlink="http://www.w3.org/1999/xlink" xlink:type="simple"><person-group><name name-style="western"><surname>Hendler</surname><given-names>G</given-names></name><name name-style="western"><surname>Miller</surname><given-names>JE</given-names></name><name name-style="western"><surname>Pawson</surname><given-names>DL</given-names></name><name name-style="western"><surname>Kier</surname><given-names>PM</given-names></name></person-group> (<year>1995</year>) <source>Sea stars, sea urchins and allies: echinoderms of Florida and the Caribbean.</source><publisher-name>Smithsonian Institution Press</publisher-name>, <publisher-loc>Washington</publisher-loc>, <lpage>390</lpage> pp.</mixed-citation></ref><ref id="B4"><mixed-citation xmlns:xlink="http://www.w3.org/1999/xlink" xlink:type="simple"><person-group><name name-style="western"><surname>Alvarado</surname><given-names>JJ</given-names></name><name name-style="western"><surname>Solís-Marin</surname><given-names>FA</given-names></name><name name-style="western"><surname>Ahearn</surname><given-names>C</given-names></name></person-group> (<year>2008</year>) <article-title>Echinoderms (Echinodermata) from Central America Caribbean.</article-title><source>Revista de Biologia Tropical</source><volume>56</volume>: <fpage>37</fpage>-<lpage>55</lpage>.</mixed-citation></ref><ref id="B2"><mixed-citation xmlns:xlink="http://www.w3.org/1999/xlink" xlink:type="simple"><person-group><name name-style="western"><surname>Albuquerque</surname><given-names>MN</given-names></name></person-group> (<year>1986</year>) <source>Ophiuroidea Gray, 1840 (Echinodermata) da plataforma continental do norte e nordeste brasileiro. PhD thesis, São Paulo: University of São Paulo.</source></mixed-citation></ref><ref id="B114"><mixed-citation xmlns:xlink="http://www.w3.org/1999/xlink" xlink:type="simple"><person-group><name name-style="western"><surname>Thomas</surname><given-names>LP</given-names></name></person-group> (<year>1962</year>) <article-title>The shallow water Amphiurid brittle stars (Echinodermata, Ophiuroidea) of Florida.</article-title><source>Bulletin of Marine Science of the Gulf and Caribbean</source><volume>12</volume>: <fpage>623</fpage>-<lpage>694</lpage>.</mixed-citation></ref><ref id="B82"><mixed-citation xmlns:xlink="http://www.w3.org/1999/xlink" xlink:type="simple"><person-group><name name-style="western"><surname>Magalhães</surname><given-names>WF</given-names></name><name name-style="western"><surname>Martins</surname><given-names>LR</given-names></name><name name-style="western"><surname>Alves</surname><given-names>OFS</given-names></name></person-group> (<year>2005</year>) <article-title>Inventário dos Echinodermata do Estado da Bahia.</article-title><source>Brazilian Journal of Aquatic Science and Technology</source><volume>9</volume>: <fpage>61</fpage>-<lpage>65</lpage>.</mixed-citation></ref><ref id="B3"><mixed-citation xmlns:xlink="http://www.w3.org/1999/xlink" xlink:type="simple"><person-group><name name-style="western"><surname>Albuquerque</surname><given-names>MN</given-names></name><name name-style="western"><surname>Guille</surname><given-names>A</given-names></name></person-group> (<year>1991</year>) <source>Ophiuroidea (Echinodermata) ao largo do Brasil: Banco dos Abrolhos, Cadeia Submarina Vitória-Trindade e Plataforma Continental adjacente. Boletim do Museu Ncional, Nova Série, Zoologia (353): 1–29.</source></mixed-citation></ref><ref id="B122"><mixed-citation xmlns:xlink="http://www.w3.org/1999/xlink" xlink:type="simple"><person-group><name name-style="western"><surname>Martens</surname><given-names>E von</given-names></name></person-group> (<year>1867</year>) <source>Über vier neue Schlangensterne, Ophiuren, des Kgl. zoologischen Museums. Monatsberichte der deutschen Akademie der Wissenschaften zu Berlin1867: 345–348.</source></mixed-citation></ref></ref-list></tp:taxon-treatment>
