# Supplementary material for: A taxonomic guide to the brittle-stars (Echinodermata, Ophiuroidea) from the State of Paraíba continental shelf, Northeastern Brazil
Source: Zookeys. 2013 Jun 10;(307):45–96. doi: 10.3897/zookeys.307.4673 (PMC3689063; doi:10.3897/zookeys.307.4673)
Supplement: XML Treatment for Amphiodia riisei [file zookeys.307.4673-treatment5.xml]

<!DOCTYPE tp:taxon-treatment
  PUBLIC "-//TaxonX//DTD Taxonomic Treatment Publishing DTD v0 20100105//EN" "tax-treatment-NSO.dtd">
<tp:taxon-treatment xmlns:tp="http://www.plazi.org/taxpub"><tp:treatment-meta><mixed-citation publication-type="journal"><person-group><name><surname>Gondim</surname><given-names>Anne I.</given-names></name><name><surname>Alonso</surname><given-names>Carmen</given-names></name><name><surname>Dias</surname><given-names>Thelma L. P.</given-names></name><name><surname>Manso</surname><given-names>Cynthia L. C.</given-names></name><name><surname>Christoffersen</surname><given-names>Martin L.</given-names></name></person-group><article-title>A taxonomic guide to the brittle-stars (Echinodermata, Ophiuroidea) from the State of Paraíba continental shelf, Northeastern Brazil</article-title><source>Zookeys</source><day>10</day><month>6</month><year>2013</year><volume>2013</volume><issue>307</issue><fpage>45</fpage><lpage>96</lpage><pub-id pub-id-type="doi">10.3897/zookeys.307.4673</pub-id></mixed-citation></tp:treatment-meta><tp:nomenclature><tp:taxon-name>
                            <tp:taxon-name-part taxon-name-part-type="genus">Amphiodia</tp:taxon-name-part>
                            <tp:taxon-name-part taxon-name-part-type="species">riisei</tp:taxon-name-part>
                            <object-id xmlns:xlink="http://www.w3.org/1999/xlink" xlink:type="simple">http://species-id.net/wiki/Amphiodia_riisei</object-id>
                        </tp:taxon-name><tp:taxon-authority>(Lütken, 1859)</tp:taxon-authority><xref ref-type="fig" rid="F4">Figure 4f–j</xref></tp:nomenclature><tp:treatment-sec sec-type="Description"><title>Description.</title><p>Disk circular (dd = 4.16 mm). Covered by numerous imbricating scales of irregular shapes (<xref ref-type="fig" rid="F4">Fig. 4f</xref>). Primary plates very conspicuous (<xref ref-type="fig" rid="F4">Fig. 4f</xref>). Central primary plate slightly pentagonal, surrounded by the radial primary plates. Radial shields enlarged distally, contiguous, except at proximal end, where there is a small, elongate, triangular scale (<xref ref-type="fig" rid="F4">Fig. 4f</xref>). Ventral interradius covered by small, imbricating scales (<xref ref-type="fig" rid="F4">Fig. 4g</xref>). Bursal slits long and broadened. Oral shields diamond-shaped (<xref ref-type="fig" rid="F4">Fig. 4h</xref>). Adoral shields enlarged laterally. Two oral papillae on each side of jaw angle, the distal one a <!--PageBreak-->little larger than the proximal one (<xref ref-type="fig" rid="F4">Fig. 4h</xref>). Infradental papillae rectangular and robust. Dorsal arm plate broader than long, rectangular, with the distal border rounded (<xref ref-type="fig" rid="F4">Fig. 4i</xref>). Ventral arm plate pentagonal. Three arm spines slightly bigger than one arm segment, which is laterally flattened, with blunt tip (<xref ref-type="fig" rid="F4">Fig. 4j</xref>). Two tentacle scales subequal and perpendicular.</p></tp:treatment-sec><tp:treatment-sec sec-type="Distribution"><title>Distribution.</title><p>Off Florida, the Antilles, possibly Panama and Puerto Rico, and Brazil (<xref ref-type="bibr" rid="B60">Hendler et al. 1995</xref>). In Brazil from Amapá, Pará (<xref ref-type="bibr" rid="B2">Albuquerque 1986</xref>), Bahia (<xref ref-type="bibr" rid="B82">Magalhães et al. 2005</xref>), Rio de Janeiro (<xref ref-type="bibr" rid="B77">Lütken 1859</xref>, type locality), São Paulo (<xref ref-type="bibr" rid="B117">Tommasi 1970</xref>), and Paraná (<xref ref-type="bibr" rid="B12">Borges and Amaral 2005</xref>). Depth 1-311 m. Found for the first time in the State of Paraíba, at 16 m, in the present study.</p></tp:treatment-sec><tp:treatment-sec sec-type="Remarks"><title>Remarks.</title><p>This species is known from sand and mud bottoms (<xref ref-type="bibr" rid="B117">Tommasi 1970</xref>). <xref ref-type="bibr" rid="B114">Thomas (1962)</xref> suggests that the species may be found in shallow waters, given that several reports collected specimens from 37m. <xref ref-type="bibr" rid="B114">Thomas (1962)</xref> suggests that <italic><tp:taxon-name>Ophiophragmus brachyactis</tp:taxon-name></italic> and <italic><tp:taxon-name>Amphiodia riisei</tp:taxon-name></italic> are synonyms. However, we have considered them distinct species belonging to different genera, on the basis of several noted differences, among which we stress the presence of a fence of papillae on the margin of the disk in <italic><tp:taxon-name>Ophiophragmus brachyactis</tp:taxon-name></italic> and the presence of well developed primary plates in <italic><tp:taxon-name>Amphiodia riisei</tp:taxon-name></italic>. In the original description of <italic><tp:taxon-name>Ophiophragmus brachyactis</tp:taxon-name></italic>, based on a specimen of 7 mm in disk diameter (dd), <xref ref-type="bibr" rid="B25">H.L. Clark (1915)</xref> did not observe the presence of well developed primary plates, a character emphasized by <xref ref-type="bibr" rid="B117">Tommasi (1970)</xref> for individuals of <italic><tp:taxon-name>Amphiodia riisei</tp:taxon-name></italic> with different dd (1.64 to 9 mm). <xref ref-type="bibr" rid="B84">Manso (1988)</xref> analysed a specimen of <italic><tp:taxon-name>Ophiophragmus brachyatis</tp:taxon-name></italic> with4 mm in dd and <xref ref-type="bibr" rid="B114">Thomas (1962)</xref> examined a specimen with a dd of 8 mm and none of them noticed the presence of well developed primary plates. However, <xref ref-type="bibr" rid="B117">Tommasi (1970)</xref> remarked that young individuals of <italic><tp:taxon-name>Amphiodia riisei</tp:taxon-name></italic> may present marginal scales slightly elevated on the border of the disk. In these specimens a single tentacle scale is observed, and the scales on the dorsal surface of the disk, mainly the primary plates, are well developed and elevated, characters that do not agree with the diagnosis of <italic><tp:taxon-name>Ophiophragmus brachyatis</tp:taxon-name></italic>. According to <xref ref-type="bibr" rid="B26">H.L. Clark (1918)</xref>, one of the most important characters of the genus <italic><tp:taxon-name>Ophiophragmus</tp:taxon-name></italic> is the presence of a fence of papillae along the margin of the disk, although he notes that some species of <italic><tp:taxon-name>Amphiodia</tp:taxon-name></italic> may also have elevated scales on the interbrachial areas, despite their appearance being different from those in <italic><tp:taxon-name>Ophiophragmus</tp:taxon-name></italic>. Thus the proposed synonymy and the combination <italic><tp:taxon-name>Ophiophragmus riisei</tp:taxon-name></italic> proposed by <xref ref-type="bibr" rid="B114">Thomas (1962)</xref> and accepted by authors such as <xref ref-type="bibr" rid="B60">Hendler et al. (1995)</xref>, and <xref ref-type="bibr" rid="B112">Stöhr and O’Hara (2013)</xref>, are not followed herein. We emphasize that the previously mentioned authors did suggest that this complex of species must be revised.</p></tp:treatment-sec><tp:treatment-sec><!--Section generated to contain objects referenced in tp:taxon-treatment.--><fig id="F4" position="float" orientation="portrait"><label>Figure 4.</label><caption><p>Species of the family <tp:taxon-name>Amphiuridae</tp:taxon-name>. <italic><tp:taxon-name>Amphiodia planispina</tp:taxon-name></italic> <bold>A</bold> dorsal view, detail of the radial shields <bold>B</bold> ventral view <bold>C</bold> jaw <bold>D</bold> dorsal view of the arms <bold>E</bold> ventral view of the arms. <italic><tp:taxon-name>Amphiodia riisei</tp:taxon-name></italic> <bold>F</bold> dorsal view, detail of the primary plates <bold>G</bold> ventral view <bold>H</bold> jaw <bold>I</bold> dorsal view of the arms <bold>J</bold> ventral view of the arms. Scale bar = 1 mm.</p></caption><graphic xmlns:xlink="http://www.w3.org/1999/xlink" xlink:href="ZooKeys-307-045-g004.jpg" position="float" orientation="portrait" xlink:type="simple"/></fig></tp:treatment-sec><ref-list><ref id="B60"><mixed-citation xmlns:xlink="http://www.w3.org/1999/xlink" xlink:type="simple"><person-group><name name-style="western"><surname>Hendler</surname><given-names>G</given-names></name><name name-style="western"><surname>Miller</surname><given-names>JE</given-names></name><name name-style="western"><surname>Pawson</surname><given-names>DL</given-names></name><name name-style="western"><surname>Kier</surname><given-names>PM</given-names></name></person-group> (<year>1995</year>) <source>Sea stars, sea urchins and allies: echinoderms of Florida and the Caribbean.</source><publisher-name>Smithsonian Institution Press</publisher-name>, <publisher-loc>Washington</publisher-loc>, <lpage>390</lpage> pp.</mixed-citation></ref><ref id="B2"><mixed-citation xmlns:xlink="http://www.w3.org/1999/xlink" xlink:type="simple"><person-group><name name-style="western"><surname>Albuquerque</surname><given-names>MN</given-names></name></person-group> (<year>1986</year>) <source>Ophiuroidea Gray, 1840 (Echinodermata) da plataforma continental do norte e nordeste brasileiro. PhD thesis, São Paulo: University of São Paulo.</source></mixed-citation></ref><ref id="B82"><mixed-citation xmlns:xlink="http://www.w3.org/1999/xlink" xlink:type="simple"><person-group><name name-style="western"><surname>Magalhães</surname><given-names>WF</given-names></name><name name-style="western"><surname>Martins</surname><given-names>LR</given-names></name><name name-style="western"><surname>Alves</surname><given-names>OFS</given-names></name></person-group> (<year>2005</year>) <article-title>Inventário dos Echinodermata do Estado da Bahia.</article-title><source>Brazilian Journal of Aquatic Science and Technology</source><volume>9</volume>: <fpage>61</fpage>-<lpage>65</lpage>.</mixed-citation></ref><ref id="B77"><mixed-citation xmlns:xlink="http://www.w3.org/1999/xlink" xlink:type="simple"><person-group><name name-style="western"><surname>Lütken</surname><given-names>C</given-names></name></person-group> (<year>1859</year>) <article-title>Additamenta ad historiam ophiuridarum. Beskrivelser af nye eller hidtil kun ufuldstaendigt kjendte Arter af Slangestjerner. Anden Afdeling.</article-title><source>Kongelige Danske Videnskabernes Selskabs Skrifter</source><volume>5</volume>: <fpage>177</fpage>-<lpage>271</lpage>.</mixed-citation></ref><ref id="B117"><mixed-citation xmlns:xlink="http://www.w3.org/1999/xlink" xlink:type="simple"><person-group><name name-style="western"><surname>Tommasi</surname><given-names>LR</given-names></name></person-group> (<year>1970</year>) <source>Os ofiuróides recentes do Brasil e de regiões vizinhas. Contribuições do Instituto Oceanográfico, Universidade de São Paulo Série Oceanografia Biológica 20: 1–146.</source> doi: <ext-link ext-link-type="uri" xlink:href="http://dx.doi.org/10.1590/S0373-55241971000100001" xlink:type="simple">10.1590/S0373-55241971000100001</ext-link></mixed-citation></ref><ref id="B12"><mixed-citation xmlns:xlink="http://www.w3.org/1999/xlink" xlink:type="simple"><person-group><name name-style="western"><surname>Borges</surname><given-names>M</given-names></name><name name-style="western"><surname>Amaral</surname><given-names>ACZ</given-names></name></person-group> (<year>2005</year>) <article-title>Classe Ophiuroidea.</article-title> In: <person-group><name name-style="western"><surname>Amaral</surname><given-names>ACZ</given-names></name><name name-style="western"><surname>Rizzo</surname><given-names>AE</given-names></name><name name-style="western"><surname>Arruda</surname><given-names>EP</given-names></name></person-group> (<role>Eds</role>). <issue-title>Manual de Identificação dos Invertebrados Marinhos da região Sudeste-Sul do Brasil.</issue-title><source>Universidade de São Paulo, São Paulo</source>: <fpage>272</fpage>-<lpage>283</lpage>.</mixed-citation></ref><ref id="B114"><mixed-citation xmlns:xlink="http://www.w3.org/1999/xlink" xlink:type="simple"><person-group><name name-style="western"><surname>Thomas</surname><given-names>LP</given-names></name></person-group> (<year>1962</year>) <article-title>The shallow water Amphiurid brittle stars (Echinodermata, Ophiuroidea) of Florida.</article-title><source>Bulletin of Marine Science of the Gulf and Caribbean</source><volume>12</volume>: <fpage>623</fpage>-<lpage>694</lpage>.</mixed-citation></ref><ref id="B25"><mixed-citation xmlns:xlink="http://www.w3.org/1999/xlink" xlink:type="simple"><person-group><name name-style="western"><surname>Clark</surname><given-names>HL</given-names></name></person-group> (<year>1915</year>) <article-title>Catalogue of recent ophiurans: Based on the collection of the Museum of Comparative Zoology.</article-title><source>Memoirs of the Museum of Comparative Zoology at Harvard College</source><volume>25</volume>: <fpage>166</fpage>-<lpage>376</lpage>.</mixed-citation></ref><ref id="B84"><mixed-citation xmlns:xlink="http://www.w3.org/1999/xlink" xlink:type="simple"><person-group><name name-style="western"><surname>Manso</surname><given-names>CLC</given-names></name></person-group> (<year>1988</year>) <article-title>Sobre a ocorrência de <italic>Ophionema intricata</italic> Lütken, 1869 e <italic>Ophiophragmus brachyactis</italic> H.L. Clark, 1915 no Brasil (Echinodermata, Ophiuroidea, Amphiurudae).</article-title><source>Revista Brasileira de Biologia</source><volume>48</volume>: <fpage>965</fpage>-<lpage>968</lpage>.</mixed-citation></ref><ref id="B26"><mixed-citation xmlns:xlink="http://www.w3.org/1999/xlink" xlink:type="simple"><person-group><name name-style="western"><surname>Clark</surname><given-names>HL</given-names></name></person-group> (<year>1918</year>) <article-title>Brittle-stars, new and old.</article-title><source>Bulletin of the Museum of Comparative Zoology at Harvard College</source><volume>62</volume>: <fpage>265</fpage>-<lpage>338</lpage>.</mixed-citation></ref><ref id="B112"><mixed-citation xmlns:xlink="http://www.w3.org/1999/xlink" xlink:type="simple"><person-group><name name-style="western"><surname>Stöhr</surname><given-names>S</given-names></name><name name-style="western"><surname>O’Hara</surname><given-names>T</given-names></name></person-group> (<year>2013</year>) <source>World Ophiuroidea database. Available online at <ext-link ext-link-type="uri" xlink:href="http://www.marinespecies.org/ophiuroidea" xlink:type="simple">http://www.marinespecies.org/ophiuroidea</ext-link>. Accessed on 2013–04–02.</source></mixed-citation></ref></ref-list></tp:taxon-treatment>
