# Supplementary material for: A taxonomic guide to the brittle-stars (Echinodermata, Ophiuroidea) from the State of Paraíba continental shelf, Northeastern Brazil
Source: Zookeys. 2013 Jun 10;(307):45–96. doi: 10.3897/zookeys.307.4673 (PMC3689063; doi:10.3897/zookeys.307.4673)
Supplement: XML Treatment for Amphipholis januarii [file zookeys.307.4673-treatment6.xml]

<!DOCTYPE tp:taxon-treatment
  PUBLIC "-//TaxonX//DTD Taxonomic Treatment Publishing DTD v0 20100105//EN" "tax-treatment-NSO.dtd">
<tp:taxon-treatment xmlns:tp="http://www.plazi.org/taxpub"><tp:treatment-meta><mixed-citation publication-type="journal"><person-group><name><surname>Gondim</surname><given-names>Anne I.</given-names></name><name><surname>Alonso</surname><given-names>Carmen</given-names></name><name><surname>Dias</surname><given-names>Thelma L. P.</given-names></name><name><surname>Manso</surname><given-names>Cynthia L. C.</given-names></name><name><surname>Christoffersen</surname><given-names>Martin L.</given-names></name></person-group><article-title>A taxonomic guide to the brittle-stars (Echinodermata, Ophiuroidea) from the State of Paraíba continental shelf, Northeastern Brazil</article-title><source>Zookeys</source><day>10</day><month>6</month><year>2013</year><volume>2013</volume><issue>307</issue><fpage>45</fpage><lpage>96</lpage><pub-id pub-id-type="doi">10.3897/zookeys.307.4673</pub-id></mixed-citation></tp:treatment-meta><tp:nomenclature><tp:taxon-name>
                            <tp:taxon-name-part taxon-name-part-type="genus">Amphipholis</tp:taxon-name-part>
                            <tp:taxon-name-part taxon-name-part-type="species">januarii</tp:taxon-name-part>
                            <object-id xmlns:xlink="http://www.w3.org/1999/xlink" xlink:type="simple">http://species-id.net/wiki/Amphipholis_januarii</object-id>
                        </tp:taxon-name><tp:taxon-authority>Ljungman, 1866</tp:taxon-authority><xref ref-type="fig" rid="F5">Figure 5a–f</xref></tp:nomenclature><tp:treatment-sec sec-type="Description"><title>Description.</title><p>Disk circular or pentagonal (dd = 1.90 to 2.70 mm). Covered by small and imbricating scales (<xref ref-type="fig" rid="F5">Fig. 5a</xref>). Radial shields long, narrow, contiguous, separated <!--PageBreak--><!--PageBreak-->proximally by a scale (<xref ref-type="fig" rid="F5">Fig. 5a</xref>). Ventral interradius covered by slightly smaller scales, but similar to those on dorsal surface (<xref ref-type="fig" rid="F5">Fig. 5b</xref>). Oral shields diamond-shaped (<xref ref-type="fig" rid="F5">Fig. 5c</xref>). Adoral shields broadened laterally, almost united medially. Two elongated and broadened oral papillae on each side of jaw angle (<xref ref-type="fig" rid="F5">Fig. 5c</xref>). Infradental papillae rectangular and robust. Dorsal arm plate broader than long, with proximal margin rounded and distal margin almost straight (<xref ref-type="fig" rid="F5">Fig. 5d</xref>). Ventral arm plates pentagonal (<xref ref-type="fig" rid="F5">Fig. 5e</xref>). Three to four elongate and blunt arm spines, the second or third with hyaline denticles on tip (<xref ref-type="fig" rid="F5">Fig. 5f</xref>). Two perpendicular tentacle scales, inner scale slightly larger than outer.</p><fig id="F5" position="float" orientation="portrait"><label>Figure 5.</label><caption><p>Species of the family <tp:taxon-name>Amphiuridae</tp:taxon-name>. <italic><tp:taxon-name>Amphipholis januarii</tp:taxon-name></italic> <bold>A</bold> dorsal view, detail of the radial shields <bold>B</bold> ventral view <bold>C</bold> jaw <bold>D</bold> dorsal view of the arms <bold>E</bold> ventral view of the arms <bold>F</bold> detail of the arm spine. <italic><tp:taxon-name>Amphipholis squamata</tp:taxon-name></italic> <bold>G</bold> dorsal view <bold>H</bold> ventral view <bold>I</bold> jaw <bold>J</bold> dorsal view of the arms <bold>L</bold> ventral view of the arms. Scale bar = 1 mm.</p></caption><graphic xmlns:xlink="http://www.w3.org/1999/xlink" xlink:href="ZooKeys-307-045-g005.jpg" position="float" orientation="portrait" xlink:type="simple"/></fig></tp:treatment-sec><tp:treatment-sec sec-type="Distribution"><title>Distribution.</title><p>South Carolina, Florida, the islands off southern Florida, Texas, the Antilles, Belize, Panama, and Brazil (<xref ref-type="bibr" rid="B60">Hendler et al. 1995</xref>, <xref ref-type="bibr" rid="B4">Alvarado et al. 2008</xref>). In Brazil from Pará (<xref ref-type="bibr" rid="B2">Albuquerque 1986</xref>, <xref ref-type="bibr" rid="B12">Borges and Amaral 2005</xref>), Ceará (<xref ref-type="bibr" rid="B75">Lima-Verde 1969</xref>), Paraíba (<xref ref-type="bibr" rid="B47">Gondim et al. 2008</xref>), Alagoas (Lima et al 2011), Bahia (<xref ref-type="bibr" rid="B82">Magalhães et al. 2005</xref>), Rio de Janeiro (<xref ref-type="bibr" rid="B76">Ljungman 1867</xref>, type locality), and São Paulo (<xref ref-type="bibr" rid="B117">Tommasi 1970</xref>). Depth 1 to 85 m. Recorded in this study from 10 to 26 m.</p></tp:treatment-sec><tp:treatment-sec sec-type="Remarks"><title>Remarks.</title><p>Species known from bottoms of mud, sand, shells (<xref ref-type="bibr" rid="B117">Tommasi 1970</xref>), between algae, under rocks, tending to be abundant in seagrass beds (<xref ref-type="bibr" rid="B60">Hendler et al. 1995</xref>). According to <xref ref-type="bibr" rid="B11">Boffi (1972)</xref>, juveniles are very abundant in algae.</p></tp:treatment-sec><ref-list><ref id="B60"><mixed-citation xmlns:xlink="http://www.w3.org/1999/xlink" xlink:type="simple"><person-group><name name-style="western"><surname>Hendler</surname><given-names>G</given-names></name><name name-style="western"><surname>Miller</surname><given-names>JE</given-names></name><name name-style="western"><surname>Pawson</surname><given-names>DL</given-names></name><name name-style="western"><surname>Kier</surname><given-names>PM</given-names></name></person-group> (<year>1995</year>) <source>Sea stars, sea urchins and allies: echinoderms of Florida and the Caribbean.</source><publisher-name>Smithsonian Institution Press</publisher-name>, <publisher-loc>Washington</publisher-loc>, <lpage>390</lpage> pp.</mixed-citation></ref><ref id="B4"><mixed-citation xmlns:xlink="http://www.w3.org/1999/xlink" xlink:type="simple"><person-group><name name-style="western"><surname>Alvarado</surname><given-names>JJ</given-names></name><name name-style="western"><surname>Solís-Marin</surname><given-names>FA</given-names></name><name name-style="western"><surname>Ahearn</surname><given-names>C</given-names></name></person-group> (<year>2008</year>) <article-title>Echinoderms (Echinodermata) from Central America Caribbean.</article-title><source>Revista de Biologia Tropical</source><volume>56</volume>: <fpage>37</fpage>-<lpage>55</lpage>.</mixed-citation></ref><ref id="B2"><mixed-citation xmlns:xlink="http://www.w3.org/1999/xlink" xlink:type="simple"><person-group><name name-style="western"><surname>Albuquerque</surname><given-names>MN</given-names></name></person-group> (<year>1986</year>) <source>Ophiuroidea Gray, 1840 (Echinodermata) da plataforma continental do norte e nordeste brasileiro. PhD thesis, São Paulo: University of São Paulo.</source></mixed-citation></ref><ref id="B12"><mixed-citation xmlns:xlink="http://www.w3.org/1999/xlink" xlink:type="simple"><person-group><name name-style="western"><surname>Borges</surname><given-names>M</given-names></name><name name-style="western"><surname>Amaral</surname><given-names>ACZ</given-names></name></person-group> (<year>2005</year>) <article-title>Classe Ophiuroidea.</article-title> In: <person-group><name name-style="western"><surname>Amaral</surname><given-names>ACZ</given-names></name><name name-style="western"><surname>Rizzo</surname><given-names>AE</given-names></name><name name-style="western"><surname>Arruda</surname><given-names>EP</given-names></name></person-group> (<role>Eds</role>). <issue-title>Manual de Identificação dos Invertebrados Marinhos da região Sudeste-Sul do Brasil.</issue-title><source>Universidade de São Paulo, São Paulo</source>: <fpage>272</fpage>-<lpage>283</lpage>.</mixed-citation></ref><ref id="B75"><mixed-citation xmlns:xlink="http://www.w3.org/1999/xlink" xlink:type="simple"><person-group><name name-style="western"><surname>Lima-Verde</surname><given-names>JS</given-names></name></person-group> (<year>1969</year>) <article-title>Primeira contribuiçăo ao inventário dos equinodermos do Nordeste brasileiro.</article-title><source>Arquivos de Ciências do Mar</source><volume>9</volume>: <fpage>9</fpage>-<lpage>13</lpage>.</mixed-citation></ref><ref id="B47"><mixed-citation xmlns:xlink="http://www.w3.org/1999/xlink" xlink:type="simple"><person-group><name name-style="western"><surname>Gondim</surname><given-names>AI</given-names></name><name name-style="western"><surname>Lacouth</surname><given-names>P</given-names></name><name name-style="western"><surname>Alonso</surname><given-names>C</given-names></name><name name-style="western"><surname>Manso</surname><given-names>CLC</given-names></name></person-group> (<year>2008</year>) <source>Echinodermata da Praia do Cabo Branco, João Pessoa, Paraíba, Brasil. Biota Neotropica 8: 151–159. <ext-link ext-link-type="uri" xlink:href="http://www.biotaneotropica.org.br/v8n2/pt/abstract?inventory+bn02408022008" xlink:type="simple">http://www.biotaneotropica.org.br/v8n2/pt/abstract?inventory+bn02408022008</ext-link>,</source> doi: <ext-link ext-link-type="uri" xlink:href="http://dx.doi.org/10.1590/S1676-06032008000200016" xlink:type="simple">10.1590/S1676-06032008000200016</ext-link></mixed-citation></ref><ref id="B82"><mixed-citation xmlns:xlink="http://www.w3.org/1999/xlink" xlink:type="simple"><person-group><name name-style="western"><surname>Magalhães</surname><given-names>WF</given-names></name><name name-style="western"><surname>Martins</surname><given-names>LR</given-names></name><name name-style="western"><surname>Alves</surname><given-names>OFS</given-names></name></person-group> (<year>2005</year>) <article-title>Inventário dos Echinodermata do Estado da Bahia.</article-title><source>Brazilian Journal of Aquatic Science and Technology</source><volume>9</volume>: <fpage>61</fpage>-<lpage>65</lpage>.</mixed-citation></ref><ref id="B76"><mixed-citation xmlns:xlink="http://www.w3.org/1999/xlink" xlink:type="simple"><person-group><name name-style="western"><surname>Ljungman</surname><given-names>A</given-names></name></person-group> (<year>1867</year>) <article-title>Om några nya arter af Ophiurider.</article-title><source>Öfversigt af Konglige Vetenskaps-Akademiens Förhandlingar</source><volume>1866</volume>: <fpage>163</fpage>-<lpage>166</lpage>.</mixed-citation></ref><ref id="B117"><mixed-citation xmlns:xlink="http://www.w3.org/1999/xlink" xlink:type="simple"><person-group><name name-style="western"><surname>Tommasi</surname><given-names>LR</given-names></name></person-group> (<year>1970</year>) <source>Os ofiuróides recentes do Brasil e de regiões vizinhas. Contribuições do Instituto Oceanográfico, Universidade de São Paulo Série Oceanografia Biológica 20: 1–146.</source> doi: <ext-link ext-link-type="uri" xlink:href="http://dx.doi.org/10.1590/S0373-55241971000100001" xlink:type="simple">10.1590/S0373-55241971000100001</ext-link></mixed-citation></ref><ref id="B11"><mixed-citation xmlns:xlink="http://www.w3.org/1999/xlink" xlink:type="simple"><person-group><name name-style="western"><surname>Boffi</surname><given-names>E</given-names></name></person-group> (<year>1972</year>) <article-title>Ecological aspects of ophiuroids from the phytal of S. W. Atlantic Ocean warm waters.</article-title><source>Marine Biology</source><volume>15</volume>: <fpage>316</fpage>-<lpage>328</lpage>. doi: <ext-link ext-link-type="uri" xlink:href="http://dx.doi.org/10.1007/BF00401391" xlink:type="simple">10.1007/BF00401391</ext-link></mixed-citation></ref></ref-list></tp:taxon-treatment>
