# Supplementary material for: A taxonomic guide to the brittle-stars (Echinodermata, Ophiuroidea) from the State of Paraíba continental shelf, Northeastern Brazil
Source: Zookeys. 2013 Jun 10;(307):45–96. doi: 10.3897/zookeys.307.4673 (PMC3689063; doi:10.3897/zookeys.307.4673)
Supplement: XML Treatment for Amphipholis squamata [file zookeys.307.4673-treatment7.xml]

<!DOCTYPE tp:taxon-treatment
  PUBLIC "-//TaxonX//DTD Taxonomic Treatment Publishing DTD v0 20100105//EN" "tax-treatment-NSO.dtd">
<tp:taxon-treatment xmlns:tp="http://www.plazi.org/taxpub"><tp:treatment-meta><mixed-citation publication-type="journal"><person-group><name><surname>Gondim</surname><given-names>Anne I.</given-names></name><name><surname>Alonso</surname><given-names>Carmen</given-names></name><name><surname>Dias</surname><given-names>Thelma L. P.</given-names></name><name><surname>Manso</surname><given-names>Cynthia L. C.</given-names></name><name><surname>Christoffersen</surname><given-names>Martin L.</given-names></name></person-group><article-title>A taxonomic guide to the brittle-stars (Echinodermata, Ophiuroidea) from the State of Paraíba continental shelf, Northeastern Brazil</article-title><source>Zookeys</source><day>10</day><month>6</month><year>2013</year><volume>2013</volume><issue>307</issue><fpage>45</fpage><lpage>96</lpage><pub-id pub-id-type="doi">10.3897/zookeys.307.4673</pub-id></mixed-citation></tp:treatment-meta><tp:nomenclature><tp:taxon-name>
                            <tp:taxon-name-part taxon-name-part-type="genus">Amphipholis</tp:taxon-name-part>
                            <tp:taxon-name-part taxon-name-part-type="species">squamata</tp:taxon-name-part>
                            <object-id xmlns:xlink="http://www.w3.org/1999/xlink" xlink:type="simple">http://species-id.net/wiki/Amphipholis_squamata</object-id>
                        </tp:taxon-name><tp:taxon-authority>(Delle Chiaje, 1828)</tp:taxon-authority><xref ref-type="fig" rid="F5">Figure 5g–l</xref></tp:nomenclature><tp:treatment-sec sec-type="Description"><title>Description.</title><p>Disk circular (dd = 1.08 to 2.47 mm). Covered by large, irregular, and only slightly imbricating scales (<xref ref-type="fig" rid="F5">Fig. 5g</xref>). Sometimes with the central primary plate evident. Radial scales slightly longer than broad, contiguous, separated proximally by a small scale, with outer margin rounded and inner margin straight. Ventral interradius covered by strongly imbricating scales, which are smaller than dorsal scales (<xref ref-type="fig" rid="F5">Fig. 5h</xref>). Distinct line of demarcation between the scales of the dorsal and ventral surface. Bursal slits long and broad (<xref ref-type="fig" rid="F5">Fig. 5h</xref>). Oral shields fan-shape, distal margin enlarged and convex, slightly longer than wide (<xref ref-type="fig" rid="F5">Fig. 5i</xref>). Adoral shields large, united proximally. Two oral papillae on each side of jaw angle, distal long and opercular (<xref ref-type="fig" rid="F5">Fig. 5i</xref>). A pair of infradental papillae. Dorsal arm plate broader than long, proximal margin rounded and distal margin straight (<xref ref-type="fig" rid="F5">Fig. 5j</xref>). Ventral arm plate pentagonal, twice as long as wide. Three arm spines conical, erect, serrate at tip (<xref ref-type="fig" rid="F5">Fig. 5l</xref>). Two tentacle scales small, narrow and elongated.</p></tp:treatment-sec><tp:treatment-sec sec-type="Distribution"><title>Distribution.</title><p>Traditionally considered cosmopolitan, except for the extreme polar regions (but see remarks). Western Atlantic from Canada, United States, Mexico, the Antilles, Belize, Costa Rica, Panama, Colombia, Brazil, Uruguay, and Santa Cruz Province, Argentina (<xref ref-type="bibr" rid="B9">Bernasconi 1965</xref>, <xref ref-type="bibr" rid="B60">Hendler et al. 1995</xref>, <xref ref-type="bibr" rid="B61">Hernández-Herrejón et al. 2008</xref>, <xref ref-type="bibr" rid="B89">Martínez 2008</xref>, <xref ref-type="bibr" rid="B8">Benavides-Serrato et al. 2011</xref>). In Brazil, from Pará, Maranhão, Ceará, Paraíba, Alagoas, Bahia (<xref ref-type="bibr" rid="B51">Gondim et al. in press</xref>), Rio de Janeiro (<xref ref-type="bibr" rid="B25">H.L. Clark 1915</xref>) and, São Paulo (<xref ref-type="bibr" rid="B14">Borges et al. 2002</xref>). Intertidal to 1962 m. Found between 21 and 26m in present study.</p><!--PageBreak--></tp:treatment-sec><tp:treatment-sec sec-type="Remarks"><title>Remarks.</title><p>Viviparous polychromatic species, presenting simultaneous hermaphroditism (<xref ref-type="bibr" rid="B99">Nisolle 1990</xref>), bioluminescence and fluorescence (<xref ref-type="bibr" rid="B57">Hendler 1996</xref>). Commonly found associated with algae and other biological substrates (sponges, cnidarians, bryozoans and molluscs). It may also be found on bottoms of sand, rock, seagrass beds, mangroves, estuaries, and in hypersaline waters. This species has been assigned at least 25 different names (<xref ref-type="bibr" rid="B106">Poulin et al. 1998</xref>), now synonymyzed as <italic><tp:taxon-name>Amphipholis squamata</tp:taxon-name></italic>. <xref ref-type="bibr" rid="B23">A.M. Clark (1987)</xref> has proposed conservation of this name and the suppression of the older name <italic><tp:taxon-name>Ophiura elegans</tp:taxon-name></italic> (Leach, 1815). <italic><tp:taxon-name>Amphipholis squamata</tp:taxon-name></italic> is regarded as the only species of echinoderm distributed world-wide. This vast distribution area contrasts with a low dispersal potential due to the lack of a pelagic larval stage and an aggregative spatial distribution (<xref ref-type="bibr" rid="B43">Féral et al. 2001</xref>). According to <xref ref-type="bibr" rid="B40">Fell (1946)</xref>, the species extends its distribution by coastal migrations. However, <xref ref-type="bibr" rid="B118">Tortonese (1965)</xref> questioned the authenticity of a pandemic species. This species is known to have a strong inter- and intra-population variability among adult individuals for both phenotype and genotype, although the species seems to be anatomically uniform. <xref ref-type="bibr" rid="B37">Dupont et al. (2000)</xref> found that polychromatism and bioluminescence might be good indicators of variability of genotypes only at the intra-population level. <xref ref-type="bibr" rid="B43">Féral et al. (2001)</xref> confirmed that each color variety possesses its own luminous capabilities and that color varieties are genetically differentiated, although no clear genetic differences were demonstrated between colour varieties. The study of <xref ref-type="bibr" rid="B111">Sponer and Roy (2002)</xref> finally confirmed the existence of cryptic species and cryptic dispersal potential in New Zealand. The analysed specimen presented a small variation in the shape of the oral shield (see description) when compared with the specimens described by <xref ref-type="bibr" rid="B114">Thomas (1962)</xref>, which presented diamond-shaped and wider than long oral shields. <xref ref-type="bibr" rid="B114">Thomas (1962)</xref> observed that the vertral surface of the disk was spinulose in two specimens from Puerto Rico (apparently belonging to this species). No specimen from the coast of Paraíba presents this character. According to <xref ref-type="bibr" rid="B57">Hendler (1996)</xref>, the structure of the arm spines is the most reliable differential character in adult specimens.</p></tp:treatment-sec><tp:treatment-sec><!--Section generated to contain objects referenced in tp:taxon-treatment.--><fig id="F5" position="float" orientation="portrait"><label>Figure 5.</label><caption><p>Species of the family <tp:taxon-name>Amphiuridae</tp:taxon-name>. <italic><tp:taxon-name>Amphipholis januarii</tp:taxon-name></italic> <bold>A</bold> dorsal view, detail of the radial shields <bold>B</bold> ventral view <bold>C</bold> jaw <bold>D</bold> dorsal view of the arms <bold>E</bold> ventral view of the arms <bold>F</bold> detail of the arm spine. <italic><tp:taxon-name>Amphipholis squamata</tp:taxon-name></italic> <bold>G</bold> dorsal view <bold>H</bold> ventral view <bold>I</bold> jaw <bold>J</bold> dorsal view of the arms <bold>L</bold> ventral view of the arms. Scale bar = 1 mm.</p></caption><graphic xmlns:xlink="http://www.w3.org/1999/xlink" xlink:href="ZooKeys-307-045-g005.jpg" position="float" orientation="portrait" xlink:type="simple"/></fig></tp:treatment-sec><ref-list><ref id="B9"><mixed-citation xmlns:xlink="http://www.w3.org/1999/xlink" xlink:type="simple"><person-group><name name-style="western"><surname>Bernasconi</surname><given-names>I</given-names></name></person-group> (<year>1965</year>) <article-title>Ophiuroidea de Puerto Deseado (Santa Cruz, Argentina).</article-title><source>Physis</source><volume>25</volume>: <fpage>143</fpage>-<lpage>152</lpage>.</mixed-citation></ref><ref id="B60"><mixed-citation xmlns:xlink="http://www.w3.org/1999/xlink" xlink:type="simple"><person-group><name name-style="western"><surname>Hendler</surname><given-names>G</given-names></name><name name-style="western"><surname>Miller</surname><given-names>JE</given-names></name><name name-style="western"><surname>Pawson</surname><given-names>DL</given-names></name><name name-style="western"><surname>Kier</surname><given-names>PM</given-names></name></person-group> (<year>1995</year>) <source>Sea stars, sea urchins and allies: echinoderms of Florida and the Caribbean.</source><publisher-name>Smithsonian Institution Press</publisher-name>, <publisher-loc>Washington</publisher-loc>, <lpage>390</lpage> pp.</mixed-citation></ref><ref id="B61"><mixed-citation xmlns:xlink="http://www.w3.org/1999/xlink" xlink:type="simple"><person-group><name name-style="western"><surname>Hernandéz-Herrejón</surname><given-names>LA</given-names></name><name name-style="western"><surname>Solís-Marín</surname><given-names>FA</given-names></name><name name-style="western"><surname>Laguarda-Figueras</surname><given-names>A</given-names></name></person-group> (<year>2008</year>) <article-title>Ophiuroids (Echinodermata: Ophiuroidea) from the Mexican waters of the Gulf of Mexico.</article-title><source>Revista de Biologia Tropical</source><volume>56</volume>: <fpage>83</fpage>-<lpage>167</lpage>.</mixed-citation></ref><ref id="B89"><mixed-citation xmlns:xlink="http://www.w3.org/1999/xlink" xlink:type="simple"><person-group><name name-style="western"><surname>Martinez</surname><given-names>S</given-names></name></person-group> (<year>2008</year>) <article-title>Shallow water Asteroidea and Ophiuroidea of Uruguay: composition and biogeography.</article-title><source>Revista de Biologia Tropical</source><volume>56</volume>: <fpage>205</fpage>-<lpage>214</lpage>.</mixed-citation></ref><ref id="B8"><mixed-citation xmlns:xlink="http://www.w3.org/1999/xlink" xlink:type="simple"><person-group><name name-style="western"><surname>Benavides-Serrato</surname><given-names>M</given-names></name><name name-style="western"><surname>Borrero-Pérez</surname><given-names>GH</given-names></name><name name-style="western"><surname>Dias</surname><given-names>Sanchez CM</given-names></name></person-group> (<year>2011</year>) <source>Equinodermos del Caribe colombiano I: Crinoidea, Asteroidea y Ophiuroidea. Serie de Publicaciones Especiales de Invemar, 22. Santa Marta, 384pp.</source></mixed-citation></ref><ref id="B51"><mixed-citation xmlns:xlink="http://www.w3.org/1999/xlink" xlink:type="simple"><person-group><name name-style="western"><surname>Gondim</surname><given-names>AI</given-names></name><name name-style="western"><surname>Dias</surname><given-names>TLP</given-names></name><name name-style="western"><surname>Manso</surname><given-names>CLC</given-names></name><name name-style="western"><surname>Christoffersen</surname><given-names>ML</given-names></name></person-group> (<year>in press</year>) <source>Annotated checklist of Echinoderms from Maranhão and Piauí States, Northeastern Brazil. Check List.</source></mixed-citation></ref><ref id="B25"><mixed-citation xmlns:xlink="http://www.w3.org/1999/xlink" xlink:type="simple"><person-group><name name-style="western"><surname>Clark</surname><given-names>HL</given-names></name></person-group> (<year>1915</year>) <article-title>Catalogue of recent ophiurans: Based on the collection of the Museum of Comparative Zoology.</article-title><source>Memoirs of the Museum of Comparative Zoology at Harvard College</source><volume>25</volume>: <fpage>166</fpage>-<lpage>376</lpage>.</mixed-citation></ref><ref id="B14"><mixed-citation xmlns:xlink="http://www.w3.org/1999/xlink" xlink:type="simple"><person-group><name name-style="western"><surname>Borges</surname><given-names>M</given-names></name><name name-style="western"><surname>Monteiro</surname><given-names>AMG</given-names></name><name name-style="western"><surname>Amaral</surname><given-names>ACZ</given-names></name></person-group> (<year>2002</year>) <source>Taxonomy of Ophiuroidea (Echinodermata) from the continental shelf and slope of the southern and southeastern Brazilian coast. Biota Neotropica 2: 1–69. <ext-link ext-link-type="uri" xlink:href="http://www.biotaneotropica.org.br/v2n2/pt/abstract?article+BN02302022002" xlink:type="simple">http://www.biotaneotropica.org.br/v2n2/pt/abstract?article+BN02302022002</ext-link></source></mixed-citation></ref><ref id="B99"><mixed-citation xmlns:xlink="http://www.w3.org/1999/xlink" xlink:type="simple"><person-group><name name-style="western"><surname>Nisolle</surname><given-names>V</given-names></name></person-group> (<year>1990</year>) <source>Modalités de l´incubation chez l´ophiure <italic>Amphibolus squamata</italic> (Delle Chiaje, 1829) (Echinodermata). Mémoire de License, Université de Mons-Hainaut.</source></mixed-citation></ref><ref id="B57"><mixed-citation xmlns:xlink="http://www.w3.org/1999/xlink" xlink:type="simple"><person-group><name name-style="western"><surname>Hendler</surname><given-names>G</given-names></name></person-group> (<year>1996</year>) <source>Taxonomic Atlas of the benthic fauna of the Santa Maria Basin and western Santa Barbara Channel. Class Ophiuroidea. Volume 14, Miscellaneous Taxa. Santa Barbara Museum of Natural History, Santa Barbara, 113–179.</source></mixed-citation></ref><ref id="B106"><mixed-citation xmlns:xlink="http://www.w3.org/1999/xlink" xlink:type="simple"><person-group><name name-style="western"><surname>Poulin</surname><given-names>E</given-names></name><name name-style="western"><surname>Féral</surname><given-names>JP</given-names></name><name name-style="western"><surname>Mireia</surname><given-names>F</given-names></name><name name-style="western"><surname>Cornudella</surname><given-names>L</given-names></name><name name-style="western"><surname>Alvà</surname><given-names>V</given-names></name></person-group> (<year>1998</year>) <article-title>Selfing and outcrossing in the brood protecting ophiuroid <italic>Amphipholis squamata</italic>.</article-title> In: <person-group><name name-style="western"><surname>Carnevalli</surname><given-names>C</given-names></name><name name-style="western"><surname>Bonasoro</surname><given-names>F</given-names></name></person-group> (<role>Eds</role>). <issue-title>Echinoderm Research.</issue-title><source>Balkema, Rotterdam</source>: <fpage>147</fpage>-<lpage>150</lpage>.</mixed-citation></ref><ref id="B23"><mixed-citation xmlns:xlink="http://www.w3.org/1999/xlink" xlink:type="simple"><person-group><name name-style="western"><surname>Clark</surname><given-names>AM</given-names></name></person-group> (<year>1987</year>) <article-title><italic>Asterias squamata</italic> Delle Chiaje, 1828 (currently <italic>Amphipholis squamata</italic>; Echinodermata, Ophiuroidea): proposed conservation of the specific name.</article-title><source>Bulletin of Zoological Nomenclature</source><volume>52</volume>: <fpage>246</fpage>-<lpage>247</lpage>.</mixed-citation></ref><ref id="B43"><mixed-citation xmlns:xlink="http://www.w3.org/1999/xlink" xlink:type="simple"><person-group><name name-style="western"><surname>Féral</surname><given-names>JP</given-names></name><name name-style="western"><surname>Villard</surname><given-names>AM</given-names></name><name name-style="western"><surname>Dupont</surname><given-names>S</given-names></name><name name-style="western"><surname>Mallefet</surname><given-names>J</given-names></name></person-group> (<year>2001</year>) <article-title>Morphological, physiological and genetic variability of the ophiuroid <italic>Amphipholis squamata</italic> from the lagoon system of Oliveri-Tindari (Sicily).</article-title> In: <person-group><name name-style="western"><surname>Barker</surname><given-names/></name></person-group> (<role>Ed.</role>). <issue-title>Echinoderms. </issue-title><source>Swets &amp; Zeitlinger, Lisse</source>: <fpage>261</fpage>-<lpage>266</lpage>.</mixed-citation></ref><ref id="B40"><mixed-citation xmlns:xlink="http://www.w3.org/1999/xlink" xlink:type="simple"><person-group><name name-style="western"><surname>Fell</surname><given-names>HB</given-names></name></person-group> (<year>1946</year>) <article-title>The embryology of the viviparous ophiuroid <italic>Amphipholis squamata</italic> Delle Chiaje.</article-title><source>Transactions of the Royal Society of New Zealand</source><volume>75</volume>: <fpage>419</fpage>-<lpage>464</lpage>.</mixed-citation></ref><ref id="B118"><mixed-citation xmlns:xlink="http://www.w3.org/1999/xlink" xlink:type="simple"><person-group><name name-style="western"><surname>Tortonese</surname><given-names>E</given-names></name></person-group> (<year>1965</year>) <source>Echinodermata. Fauna d´Italia, 6.</source><publisher-name>Calderini</publisher-name>, <publisher-loc>Bologna</publisher-loc>, <lpage>422</lpage> pp.</mixed-citation></ref><ref id="B37"><mixed-citation xmlns:xlink="http://www.w3.org/1999/xlink" xlink:type="simple"><person-group><name name-style="western"><surname>Dupont</surname><given-names>S</given-names></name><name name-style="western"><surname>Chaufer</surname><given-names>S</given-names></name><name name-style="western"><surname>Poulin</surname><given-names>E</given-names></name><name name-style="western"><surname>Féral</surname><given-names>JP</given-names></name><name name-style="western"><surname>Mallefet</surname><given-names>J</given-names></name></person-group> (<year>2000</year>) <article-title>Is there a link between morphological, physiological and genetic variability of the ophiuroid <italic>Amphipholis squamata</italic>.</article-title><source>Netherlands Journal of Zoology</source><volume>50</volume>: <fpage>355</fpage>-<lpage>364</lpage>.</mixed-citation></ref><ref id="B111"><mixed-citation xmlns:xlink="http://www.w3.org/1999/xlink" xlink:type="simple"><person-group><name name-style="western"><surname>Sponer</surname><given-names>R</given-names></name><name name-style="western"><surname>Roy</surname><given-names>MS</given-names></name></person-group> (<year>2002</year>) <article-title>Phylogeographic analysis of the brooding brittle star <italic>Amphipholis squamata</italic> (Echinodermata) along the coast of New Zealand reveals high cryptic genetic variation and cryptic dispersal potential.</article-title><source>Evolution</source><volume>56</volume>: <fpage>1954</fpage>-<lpage>1567</lpage>.</mixed-citation></ref><ref id="B114"><mixed-citation xmlns:xlink="http://www.w3.org/1999/xlink" xlink:type="simple"><person-group><name name-style="western"><surname>Thomas</surname><given-names>LP</given-names></name></person-group> (<year>1962</year>) <article-title>The shallow water Amphiurid brittle stars (Echinodermata, Ophiuroidea) of Florida.</article-title><source>Bulletin of Marine Science of the Gulf and Caribbean</source><volume>12</volume>: <fpage>623</fpage>-<lpage>694</lpage>.</mixed-citation></ref></ref-list></tp:taxon-treatment>
