# Supplementary material for: A taxonomic guide to the brittle-stars (Echinodermata, Ophiuroidea) from the State of Paraíba continental shelf, Northeastern Brazil
Source: Zookeys. 2013 Jun 10;(307):45–96. doi: 10.3897/zookeys.307.4673 (PMC3689063; doi:10.3897/zookeys.307.4673)
Supplement: XML Treatment for Amphiura stimpsoni [file zookeys.307.4673-treatment8.xml]

<!DOCTYPE tp:taxon-treatment
  PUBLIC "-//TaxonX//DTD Taxonomic Treatment Publishing DTD v0 20100105//EN" "tax-treatment-NSO.dtd">
<tp:taxon-treatment xmlns:tp="http://www.plazi.org/taxpub"><tp:treatment-meta><mixed-citation publication-type="journal"><person-group><name><surname>Gondim</surname><given-names>Anne I.</given-names></name><name><surname>Alonso</surname><given-names>Carmen</given-names></name><name><surname>Dias</surname><given-names>Thelma L. P.</given-names></name><name><surname>Manso</surname><given-names>Cynthia L. C.</given-names></name><name><surname>Christoffersen</surname><given-names>Martin L.</given-names></name></person-group><article-title>A taxonomic guide to the brittle-stars (Echinodermata, Ophiuroidea) from the State of Paraíba continental shelf, Northeastern Brazil</article-title><source>Zookeys</source><day>10</day><month>6</month><year>2013</year><volume>2013</volume><issue>307</issue><fpage>45</fpage><lpage>96</lpage><pub-id pub-id-type="doi">10.3897/zookeys.307.4673</pub-id></mixed-citation></tp:treatment-meta><tp:nomenclature><tp:taxon-name>
                            <tp:taxon-name-part taxon-name-part-type="genus">Amphiura</tp:taxon-name-part>
                            <tp:taxon-name-part taxon-name-part-type="species">stimpsoni</tp:taxon-name-part>
                            <object-id xmlns:xlink="http://www.w3.org/1999/xlink" xlink:type="simple">http://species-id.net/wiki/Amphiura_stimpsoni</object-id>
                        </tp:taxon-name><tp:taxon-authority>Lütken, 1859</tp:taxon-authority><xref ref-type="fig" rid="F6">Figure 6a–e</xref></tp:nomenclature><tp:treatment-sec sec-type="Description"><title>Description.</title><p>Disk pentagonal (dd = 2.63 to 3.03 mm). Covered by imbricating scales of different sizes (<xref ref-type="fig" rid="F6">Fig. 6a</xref>). Radial shields narrow, three times as long as wide, almost completely separated by two or three broad and elongated scales (<xref ref-type="fig" rid="F6">Fig. 6a</xref>). Ventral interradius covered by scales similar to dorsal, but slightly smaller (<xref ref-type="fig" rid="F6">Fig. 6b</xref>). Bursal slits narrow. Oral shields longer than wide, tending to be diamond-shaped (<xref ref-type="fig" rid="F6">Fig. 6c</xref>). Adoral shields enlarged laterally. Two oral papillae on each side of jaw angle, distal spatuliform and proximal spiniform, the latter positioned more internally on jaw (<xref ref-type="fig" rid="F6">Fig. 6c</xref>). Dorsal arm plate slightly wider than long, proximal angle acute and distal margin rounded, tending to be fan-shaped (<xref ref-type="fig" rid="F6">Fig. 6d</xref>). Ventral arm plate rectangular and narrow (<xref ref-type="fig" rid="F6">Fig. 6e</xref>). Four to five subequal arm spines, crown of denticles on tip. One small tentacle scale (<xref ref-type="fig" rid="F6">Fig. 6e</xref>).</p><fig id="F6" position="float" orientation="portrait"><label>Figure 6.</label><caption><p>Species of the family <tp:taxon-name>Amphiuridae</tp:taxon-name> (<bold>A–I</bold>). Amphiura stimpsoni. <bold>A</bold> dorsal view, detail of the radial shields; <bold>B</bold> ventral view <bold>C</bold> jaw <bold>D</bold> dorsal view of the arms <bold>E</bold> ventral view of the arms. <italic><tp:taxon-name>Ophiocnida scabriuscula</tp:taxon-name></italic> <bold>F</bold> dorsal view, detail of the radial shields <bold>G</bold> ventral view <bold>H</bold> jaw <bold>I</bold> dorsal view of the arms <bold>J</bold> ventral view of the arms. Scale bar = 1 mm.</p></caption><graphic xmlns:xlink="http://www.w3.org/1999/xlink" xlink:href="ZooKeys-307-045-g006.jpg" position="float" orientation="portrait" xlink:type="simple"/></fig><!--PageBreak--><!--PageBreak--></tp:treatment-sec><tp:treatment-sec sec-type="Distribution"><title>Distribution.</title><p>The Bahamas, the islands off southern Florida, west coast of Florida, Texas offshore reefs, the Antilles, Belize, islands off Caribbean Colombia, and Brazil (<xref ref-type="bibr" rid="B60">Hendler et al. 1995</xref>, <xref ref-type="bibr" rid="B22">Chavarro et al. 2004</xref>, <xref ref-type="bibr" rid="B4">Alvarado et al. 2008</xref>). In Brazil from Amapá, Maranhão, Ceará, Bahia (<xref ref-type="bibr" rid="B51">Gondim et al. in press</xref>), Rio de Janeiro (<xref ref-type="bibr" rid="B107">Rathbun 1879</xref>), and São Paulo (<xref ref-type="bibr" rid="B97">Netto et al. 2005</xref>). Depth 1 to 126 m. Recorded herein for the first time in the State of Paraíba, between 10 and 18 m.</p></tp:treatment-sec><tp:treatment-sec sec-type="Remarks"><title>Remarks.</title><p>Hermaphroditic and viviparous species. It lives in bottoms of mud, sand, calcareous algae (<xref ref-type="bibr" rid="B117">Tommasi 1970</xref>), and gravel of corals and shells (<xref ref-type="bibr" rid="B1">Abreu-Pérez et al. 2005</xref>). Two species of genus <italic><tp:taxon-name>Amphiura</tp:taxon-name></italic> are known for the litoral of northeastern Brazil, <italic><tp:taxon-name>Amphiura stimpsoni</tp:taxon-name></italic> and <italic><tp:taxon-name>Amphiura kinbergi</tp:taxon-name></italic> Ljungman, 1872. The latter is recorded only for the states of Alagoas and Bahia (<xref ref-type="bibr" rid="B74">Lima et al. 2011</xref>, <xref ref-type="bibr" rid="B87">Manso et al. 2008</xref>). <italic><tp:taxon-name>Amphiura stimpsoni</tp:taxon-name></italic> differs formits congener <italic><tp:taxon-name>Amphiura kinbergi</tp:taxon-name></italic> in the number of tentacle scales (one in <italic><tp:taxon-name>Amphiura stimpsoni</tp:taxon-name></italic> and two in <italic><tp:taxon-name>Amphiura kinbergi</tp:taxon-name></italic>) and in the number of arm spines (six to seven in <italic><tp:taxon-name>Amphiura kinbergi</tp:taxon-name></italic>). Personal observations suggest that this species is rare along the littoral of Paraíba, both in shallow coastal waters as in deeper isobates (up to 35 m).</p></tp:treatment-sec><ref-list><ref id="B60"><mixed-citation xmlns:xlink="http://www.w3.org/1999/xlink" xlink:type="simple"><person-group><name name-style="western"><surname>Hendler</surname><given-names>G</given-names></name><name name-style="western"><surname>Miller</surname><given-names>JE</given-names></name><name name-style="western"><surname>Pawson</surname><given-names>DL</given-names></name><name name-style="western"><surname>Kier</surname><given-names>PM</given-names></name></person-group> (<year>1995</year>) <source>Sea stars, sea urchins and allies: echinoderms of Florida and the Caribbean.</source><publisher-name>Smithsonian Institution Press</publisher-name>, <publisher-loc>Washington</publisher-loc>, <lpage>390</lpage> pp.</mixed-citation></ref><ref id="B22"><mixed-citation xmlns:xlink="http://www.w3.org/1999/xlink" xlink:type="simple"><person-group><name name-style="western"><surname>Chavarro</surname><given-names>SB</given-names></name><name name-style="western"><surname>Zea</surname><given-names>S</given-names></name><name name-style="western"><surname>Manuel</surname><given-names>Díaz JM</given-names></name></person-group> (<year>2004</year>) <article-title>Esponjas y otros microhábitats de ofiuros (Ophiuroidea: Echinodermata) em ambientes arrecifales del Archipiélago de San Bernardo (Caribe Colombiano).</article-title><source>Boletín de Investigaciones Marinas y Costeras</source><volume>33</volume>: <fpage>27</fpage>-<lpage>46</lpage>.</mixed-citation></ref><ref id="B4"><mixed-citation xmlns:xlink="http://www.w3.org/1999/xlink" xlink:type="simple"><person-group><name name-style="western"><surname>Alvarado</surname><given-names>JJ</given-names></name><name name-style="western"><surname>Solís-Marin</surname><given-names>FA</given-names></name><name name-style="western"><surname>Ahearn</surname><given-names>C</given-names></name></person-group> (<year>2008</year>) <article-title>Echinoderms (Echinodermata) from Central America Caribbean.</article-title><source>Revista de Biologia Tropical</source><volume>56</volume>: <fpage>37</fpage>-<lpage>55</lpage>.</mixed-citation></ref><ref id="B51"><mixed-citation xmlns:xlink="http://www.w3.org/1999/xlink" xlink:type="simple"><person-group><name name-style="western"><surname>Gondim</surname><given-names>AI</given-names></name><name name-style="western"><surname>Dias</surname><given-names>TLP</given-names></name><name name-style="western"><surname>Manso</surname><given-names>CLC</given-names></name><name name-style="western"><surname>Christoffersen</surname><given-names>ML</given-names></name></person-group> (<year>in press</year>) <source>Annotated checklist of Echinoderms from Maranhão and Piauí States, Northeastern Brazil. Check List.</source></mixed-citation></ref><ref id="B107"><mixed-citation xmlns:xlink="http://www.w3.org/1999/xlink" xlink:type="simple"><person-group><name name-style="western"><surname>Rathbun</surname><given-names>R</given-names></name></person-group> (<year>1879</year>) <article-title>A list of the Brazilian echinoderms, with notes on their distribution.</article-title><source>Transactions Academy of Arts and Science</source><volume>5</volume>: <fpage>139</fpage>-<lpage>158</lpage>.</mixed-citation></ref><ref id="B97"><mixed-citation xmlns:xlink="http://www.w3.org/1999/xlink" xlink:type="simple"><person-group><name name-style="western"><surname>Netto</surname><given-names>LF</given-names></name><name name-style="western"><surname>Hadel</surname><given-names>VF</given-names></name><name name-style="western"><surname>Tiago</surname><given-names>CC</given-names></name></person-group> (<year>2005</year>) <article-title>Echinodermata from San Sebastian Channel (São Paulo, Brazil).</article-title><source>Revista de Biologia Tropical</source><volume>53</volume>: <fpage>207</fpage>-<lpage>218</lpage>.</mixed-citation></ref><ref id="B117"><mixed-citation xmlns:xlink="http://www.w3.org/1999/xlink" xlink:type="simple"><person-group><name name-style="western"><surname>Tommasi</surname><given-names>LR</given-names></name></person-group> (<year>1970</year>) <source>Os ofiuróides recentes do Brasil e de regiões vizinhas. Contribuições do Instituto Oceanográfico, Universidade de São Paulo Série Oceanografia Biológica 20: 1–146.</source> doi: <ext-link ext-link-type="uri" xlink:href="http://dx.doi.org/10.1590/S0373-55241971000100001" xlink:type="simple">10.1590/S0373-55241971000100001</ext-link></mixed-citation></ref><ref id="B1"><mixed-citation xmlns:xlink="http://www.w3.org/1999/xlink" xlink:type="simple"><person-group><name name-style="western"><surname>Abreu-Pérez</surname><given-names>M</given-names></name><name name-style="western"><surname>Solís-Main</surname><given-names>FA</given-names></name><name name-style="western"><surname>Laguarda-Figueras</surname><given-names>A</given-names></name></person-group> (<year>2005</year>) <article-title>Catalogue of neritic-benthonic echinoderms (Echinodermata: Asteroidea and Ophiuroidea) from the Cuban Archipelago.</article-title><source>Revista de Biologia Tropical</source><volume>53</volume>: <fpage>29</fpage>-<lpage>52</lpage>.</mixed-citation></ref><ref id="B74"><mixed-citation xmlns:xlink="http://www.w3.org/1999/xlink" xlink:type="simple"><person-group><name name-style="western"><surname>Lima</surname><given-names>MLF</given-names></name><name name-style="western"><surname>Correia</surname><given-names>MD</given-names></name><name name-style="western"><surname>Sovierzoski</surname><given-names>HH</given-names></name><name name-style="western"><surname>Manso</surname><given-names>CLC</given-names></name></person-group> (<year>2011</year>) <article-title>New records of Ophiuroidea (Echinodermata) from shallow waters off Maceió, State of Alagoas, Brazil.</article-title><source>Marine Biodiversity Records</source><volume>4</volume>: <fpage>1</fpage>-<lpage>10</lpage>. doi: <ext-link ext-link-type="uri" xlink:href="http://dx.doi.org/10.1017/S175526721100090X" xlink:type="simple">10.1017/S175526721100090X</ext-link></mixed-citation></ref><ref id="B87"><mixed-citation xmlns:xlink="http://www.w3.org/1999/xlink" xlink:type="simple"><person-group><name name-style="western"><surname>Manso</surname><given-names>CLC</given-names></name><name name-style="western"><surname>Alves</surname><given-names>OFS</given-names></name><name name-style="western"><surname>Martins</surname><given-names>LR</given-names></name></person-group> (<year>2008</year>) <source>Echinodermata da Baía de Todos os Santos e da Baía de Aratu (Bahia, Brasil). Biota Neotropica 8: 179–196. <ext-link ext-link-type="uri" xlink:href="http://www.biotaneotropica.org.br/v8n3/pt/abstract?article=bn02208032008" xlink:type="simple">http://www.biotaneotropica.org.br/v8n3/pt/abstract?article=bn02208032008</ext-link>,</source> doi: <ext-link ext-link-type="uri" xlink:href="http://dx.doi.org/10.1590/S1676-06032008000300017" xlink:type="simple">10.1590/S1676-06032008000300017</ext-link></mixed-citation></ref></ref-list></tp:taxon-treatment>
