# Supplementary material for: A taxonomic guide to the brittle-stars (Echinodermata, Ophiuroidea) from the State of Paraíba continental shelf, Northeastern Brazil
Source: Zookeys. 2013 Jun 10;(307):45–96. doi: 10.3897/zookeys.307.4673 (PMC3689063; doi:10.3897/zookeys.307.4673)
Supplement: XML Treatment for Ophiocnida scabriuscula [file zookeys.307.4673-treatment9.xml]

<!DOCTYPE tp:taxon-treatment
  PUBLIC "-//TaxonX//DTD Taxonomic Treatment Publishing DTD v0 20100105//EN" "tax-treatment-NSO.dtd">
<tp:taxon-treatment xmlns:tp="http://www.plazi.org/taxpub"><tp:treatment-meta><mixed-citation publication-type="journal"><person-group><name><surname>Gondim</surname><given-names>Anne I.</given-names></name><name><surname>Alonso</surname><given-names>Carmen</given-names></name><name><surname>Dias</surname><given-names>Thelma L. P.</given-names></name><name><surname>Manso</surname><given-names>Cynthia L. C.</given-names></name><name><surname>Christoffersen</surname><given-names>Martin L.</given-names></name></person-group><article-title>A taxonomic guide to the brittle-stars (Echinodermata, Ophiuroidea) from the State of Paraíba continental shelf, Northeastern Brazil</article-title><source>Zookeys</source><day>10</day><month>6</month><year>2013</year><volume>2013</volume><issue>307</issue><fpage>45</fpage><lpage>96</lpage><pub-id pub-id-type="doi">10.3897/zookeys.307.4673</pub-id></mixed-citation></tp:treatment-meta><tp:nomenclature><tp:taxon-name>
                            <tp:taxon-name-part taxon-name-part-type="genus">Ophiocnida</tp:taxon-name-part>
                            <tp:taxon-name-part taxon-name-part-type="species">scabriuscula</tp:taxon-name-part>
                            <object-id xmlns:xlink="http://www.w3.org/1999/xlink" xlink:type="simple">http://species-id.net/wiki/Ophiocnida_scabriuscula</object-id>
                        </tp:taxon-name><tp:taxon-authority>(Lütken, 1859)</tp:taxon-authority><xref ref-type="fig" rid="F6">Figure 6e–i</xref></tp:nomenclature><tp:treatment-sec sec-type="Description"><title>Description.</title><p>Disk circular with slight indentations in interradius (dd = 4.45 mm). Dorsal and ventral surfaces covered by numerous small spines, also in between the radial shields (<xref ref-type="fig" rid="F6">Fig. 6e</xref>). Scales numerous on disk, imbricating and of different sizes, the largest surrounding the radial shields. Radial shields longer than wide, divergent and with two small accessory plates (<xref ref-type="fig" rid="F6">Fig. 6e</xref>). Bursal slits long. Oral shields arrowhead-shape (<xref ref-type="fig" rid="F6">Fig. 6g</xref>). Adoral shields enlarged laterally. Two oral papillae on each side of jaw angle, small, rounded, and slightly elongated (<xref ref-type="fig" rid="F6">Fig. 6g</xref>). Dorsal arm plate rectangular, narrow, with distal margin rounded (<xref ref-type="fig" rid="F6">Fig. 6h</xref>). Ventral arm plate pentagonal (<xref ref-type="fig" rid="F6">Fig. 6i</xref>). Two small tentacle scales. Three arm spines slightly flattened, the dorsal one slightly longer and wider than the other two.</p></tp:treatment-sec><tp:treatment-sec sec-type="Distribution"><title>Distribution.</title><p>Bermuda, Florida, the islands off southern Florida, the Antilles, Mexican Caribbean, Panama, Colombia, Venezuela, and Brazil (<xref ref-type="bibr" rid="B60">Hendler et al. 1995</xref>, <xref ref-type="bibr" rid="B61">Hernández-Herrejón et al. 2008</xref>). In Brazil from Maranhão (<xref ref-type="bibr" rid="B2">Albuquerque 1986</xref>), Paraíba (<xref ref-type="bibr" rid="B47">Gondim et al. 2008</xref>, <xref ref-type="bibr" rid="B49">2011</xref>), Pernambuco (<xref ref-type="bibr" rid="B73">Lima and Fernandes 2009</xref>), Alagoas (<xref ref-type="bibr" rid="B74">Lima et al. 2011</xref>), Bahia (<xref ref-type="bibr" rid="B107">Rathbun 1879</xref>, <xref ref-type="bibr" rid="B82">Magalhães et al. 2005</xref>), Abrolhos off southern Bahia, Rio de Janeiro, São Paulo, and Paraná (<xref ref-type="bibr" rid="B117">Tommasi 1970</xref>). Intertidal to 68 m. Recorded in this study between 18 and 30 m.</p></tp:treatment-sec><tp:treatment-sec sec-type="Remarks"><title>Remarks.</title><p>This littoral species has a limited bathymetric distribution (<xref ref-type="bibr" rid="B27">H.L. Clark 1933</xref>). It is known from hard substrates (sand and gravel) (<xref ref-type="bibr" rid="B117">Tommasi 1970</xref>) and from marine seagrasses (<xref ref-type="bibr" rid="B60">Hendler et al. 1995</xref>). We observed the formation of a third tentacle scale in some arm segments.</p><!--PageBreak--></tp:treatment-sec><tp:treatment-sec><!--Section generated to contain objects referenced in tp:taxon-treatment.--><fig id="F6" position="float" orientation="portrait"><label>Figure 6.</label><caption><p>Species of the family <tp:taxon-name>Amphiuridae</tp:taxon-name> (<bold>A–I</bold>). Amphiura stimpsoni. <bold>A</bold> dorsal view, detail of the radial shields; <bold>B</bold> ventral view <bold>C</bold> jaw <bold>D</bold> dorsal view of the arms <bold>E</bold> ventral view of the arms. <italic><tp:taxon-name>Ophiocnida scabriuscula</tp:taxon-name></italic> <bold>F</bold> dorsal view, detail of the radial shields <bold>G</bold> ventral view <bold>H</bold> jaw <bold>I</bold> dorsal view of the arms <bold>J</bold> ventral view of the arms. Scale bar = 1 mm.</p></caption><graphic xmlns:xlink="http://www.w3.org/1999/xlink" xlink:href="ZooKeys-307-045-g006.jpg" position="float" orientation="portrait" xlink:type="simple"/></fig></tp:treatment-sec><ref-list><ref id="B60"><mixed-citation xmlns:xlink="http://www.w3.org/1999/xlink" xlink:type="simple"><person-group><name name-style="western"><surname>Hendler</surname><given-names>G</given-names></name><name name-style="western"><surname>Miller</surname><given-names>JE</given-names></name><name name-style="western"><surname>Pawson</surname><given-names>DL</given-names></name><name name-style="western"><surname>Kier</surname><given-names>PM</given-names></name></person-group> (<year>1995</year>) <source>Sea stars, sea urchins and allies: echinoderms of Florida and the Caribbean.</source><publisher-name>Smithsonian Institution Press</publisher-name>, <publisher-loc>Washington</publisher-loc>, <lpage>390</lpage> pp.</mixed-citation></ref><ref id="B61"><mixed-citation xmlns:xlink="http://www.w3.org/1999/xlink" xlink:type="simple"><person-group><name name-style="western"><surname>Hernandéz-Herrejón</surname><given-names>LA</given-names></name><name name-style="western"><surname>Solís-Marín</surname><given-names>FA</given-names></name><name name-style="western"><surname>Laguarda-Figueras</surname><given-names>A</given-names></name></person-group> (<year>2008</year>) <article-title>Ophiuroids (Echinodermata: Ophiuroidea) from the Mexican waters of the Gulf of Mexico.</article-title><source>Revista de Biologia Tropical</source><volume>56</volume>: <fpage>83</fpage>-<lpage>167</lpage>.</mixed-citation></ref><ref id="B2"><mixed-citation xmlns:xlink="http://www.w3.org/1999/xlink" xlink:type="simple"><person-group><name name-style="western"><surname>Albuquerque</surname><given-names>MN</given-names></name></person-group> (<year>1986</year>) <source>Ophiuroidea Gray, 1840 (Echinodermata) da plataforma continental do norte e nordeste brasileiro. PhD thesis, São Paulo: University of São Paulo.</source></mixed-citation></ref><ref id="B47"><mixed-citation xmlns:xlink="http://www.w3.org/1999/xlink" xlink:type="simple"><person-group><name name-style="western"><surname>Gondim</surname><given-names>AI</given-names></name><name name-style="western"><surname>Lacouth</surname><given-names>P</given-names></name><name name-style="western"><surname>Alonso</surname><given-names>C</given-names></name><name name-style="western"><surname>Manso</surname><given-names>CLC</given-names></name></person-group> (<year>2008</year>) <source>Echinodermata da Praia do Cabo Branco, João Pessoa, Paraíba, Brasil. Biota Neotropica 8: 151–159. <ext-link ext-link-type="uri" xlink:href="http://www.biotaneotropica.org.br/v8n2/pt/abstract?inventory+bn02408022008" xlink:type="simple">http://www.biotaneotropica.org.br/v8n2/pt/abstract?inventory+bn02408022008</ext-link>,</source> doi: <ext-link ext-link-type="uri" xlink:href="http://dx.doi.org/10.1590/S1676-06032008000200016" xlink:type="simple">10.1590/S1676-06032008000200016</ext-link></mixed-citation></ref><ref id="B49"><mixed-citation xmlns:xlink="http://www.w3.org/1999/xlink" xlink:type="simple"><person-group><name name-style="western"><surname>Gondim</surname><given-names>AI</given-names></name><name name-style="western"><surname>Dias</surname><given-names>TLP</given-names></name><name name-style="western"><surname>Campos</surname><given-names>FF</given-names></name><name name-style="western"><surname>Alonso</surname><given-names>C</given-names></name><name name-style="western"><surname>Christoffersen</surname><given-names>ML</given-names></name></person-group> (<year>2011</year>) <source>Macrofauna bêntica do Parque Estadual Marinho de Areia Vermelha, Cabedelo, Paraíba, Brasil. Biota Neotropica 11: 75–86. <ext-link ext-link-type="uri" xlink:href="http://www.biotaneotropica.org.br/v11n2/en/abstract?article+bn01811022011" xlink:type="simple">http://www.biotaneotropica.org.br/v11n2/en/abstract?article+bn01811022011</ext-link>,</source> doi: <ext-link ext-link-type="uri" xlink:href="http://dx.doi.org/10.1590/S1676-06032011000200009" xlink:type="simple">10.1590/S1676-06032011000200009</ext-link></mixed-citation></ref><ref id="B73"><mixed-citation xmlns:xlink="http://www.w3.org/1999/xlink" xlink:type="simple"><person-group><name name-style="western"><surname>Lima</surname><given-names>EJB</given-names></name><name name-style="western"><surname>Fernandes</surname><given-names>MLB</given-names></name></person-group> (<year>2009</year>) <article-title>Diversidade de equinodermos (Echinodermata) no Estado de Pernambuco (Brasil).</article-title><source>Revista Brasileira de Zoociências</source><volume>11</volume>: <fpage>55</fpage>-<lpage>63</lpage>.</mixed-citation></ref><ref id="B74"><mixed-citation xmlns:xlink="http://www.w3.org/1999/xlink" xlink:type="simple"><person-group><name name-style="western"><surname>Lima</surname><given-names>MLF</given-names></name><name name-style="western"><surname>Correia</surname><given-names>MD</given-names></name><name name-style="western"><surname>Sovierzoski</surname><given-names>HH</given-names></name><name name-style="western"><surname>Manso</surname><given-names>CLC</given-names></name></person-group> (<year>2011</year>) <article-title>New records of Ophiuroidea (Echinodermata) from shallow waters off Maceió, State of Alagoas, Brazil.</article-title><source>Marine Biodiversity Records</source><volume>4</volume>: <fpage>1</fpage>-<lpage>10</lpage>. doi: <ext-link ext-link-type="uri" xlink:href="http://dx.doi.org/10.1017/S175526721100090X" xlink:type="simple">10.1017/S175526721100090X</ext-link></mixed-citation></ref><ref id="B107"><mixed-citation xmlns:xlink="http://www.w3.org/1999/xlink" xlink:type="simple"><person-group><name name-style="western"><surname>Rathbun</surname><given-names>R</given-names></name></person-group> (<year>1879</year>) <article-title>A list of the Brazilian echinoderms, with notes on their distribution.</article-title><source>Transactions Academy of Arts and Science</source><volume>5</volume>: <fpage>139</fpage>-<lpage>158</lpage>.</mixed-citation></ref><ref id="B82"><mixed-citation xmlns:xlink="http://www.w3.org/1999/xlink" xlink:type="simple"><person-group><name name-style="western"><surname>Magalhães</surname><given-names>WF</given-names></name><name name-style="western"><surname>Martins</surname><given-names>LR</given-names></name><name name-style="western"><surname>Alves</surname><given-names>OFS</given-names></name></person-group> (<year>2005</year>) <article-title>Inventário dos Echinodermata do Estado da Bahia.</article-title><source>Brazilian Journal of Aquatic Science and Technology</source><volume>9</volume>: <fpage>61</fpage>-<lpage>65</lpage>.</mixed-citation></ref><ref id="B117"><mixed-citation xmlns:xlink="http://www.w3.org/1999/xlink" xlink:type="simple"><person-group><name name-style="western"><surname>Tommasi</surname><given-names>LR</given-names></name></person-group> (<year>1970</year>) <source>Os ofiuróides recentes do Brasil e de regiões vizinhas. Contribuições do Instituto Oceanográfico, Universidade de São Paulo Série Oceanografia Biológica 20: 1–146.</source> doi: <ext-link ext-link-type="uri" xlink:href="http://dx.doi.org/10.1590/S0373-55241971000100001" xlink:type="simple">10.1590/S0373-55241971000100001</ext-link></mixed-citation></ref><ref id="B27"><mixed-citation xmlns:xlink="http://www.w3.org/1999/xlink" xlink:type="simple"><person-group><name name-style="western"><surname>Clark</surname><given-names>HL</given-names></name></person-group> (<year>1933</year>) <article-title>A handbook of the littoral echinoderms of Porto Rico and other West Indian Islands.</article-title><source>Scientific Survey of Porto Rico and the Virgin Islands</source><volume>16</volume>: <fpage>1</fpage>-<lpage>147</lpage>.</mixed-citation></ref></ref-list></tp:taxon-treatment>
