# Supplementary material for: A taxonomic guide to the brittle-stars (Echinodermata, Ophiuroidea) from the State of Paraíba continental shelf, Northeastern Brazil
Source: Zookeys. 2013 Jun 10;(307):45–96. doi: 10.3897/zookeys.307.4673 (PMC3689063; doi:10.3897/zookeys.307.4673)
Supplement: XML Treatment for Ophiophragmus brachyactis [file zookeys.307.4673-treatment10.xml]

<!DOCTYPE tp:taxon-treatment
  PUBLIC "-//TaxonX//DTD Taxonomic Treatment Publishing DTD v0 20100105//EN" "tax-treatment-NSO.dtd">
<tp:taxon-treatment xmlns:tp="http://www.plazi.org/taxpub"><tp:treatment-meta><mixed-citation publication-type="journal"><person-group><name><surname>Gondim</surname><given-names>Anne I.</given-names></name><name><surname>Alonso</surname><given-names>Carmen</given-names></name><name><surname>Dias</surname><given-names>Thelma L. P.</given-names></name><name><surname>Manso</surname><given-names>Cynthia L. C.</given-names></name><name><surname>Christoffersen</surname><given-names>Martin L.</given-names></name></person-group><article-title>A taxonomic guide to the brittle-stars (Echinodermata, Ophiuroidea) from the State of Paraíba continental shelf, Northeastern Brazil</article-title><source>Zookeys</source><day>10</day><month>6</month><year>2013</year><volume>2013</volume><issue>307</issue><fpage>45</fpage><lpage>96</lpage><pub-id pub-id-type="doi">10.3897/zookeys.307.4673</pub-id></mixed-citation></tp:treatment-meta><tp:nomenclature><tp:taxon-name>
                            <tp:taxon-name-part taxon-name-part-type="genus">Ophiophragmus</tp:taxon-name-part>
                            <tp:taxon-name-part taxon-name-part-type="species">brachyactis</tp:taxon-name-part>
                            <object-id xmlns:xlink="http://www.w3.org/1999/xlink" xlink:type="simple">http://species-id.net/wiki/Ophiophragmus_brachyactis</object-id>
                        </tp:taxon-name><tp:taxon-authority>H.L. Clark, 1915</tp:taxon-authority><xref ref-type="fig" rid="F7">Figure 7a–e</xref></tp:nomenclature><tp:treatment-sec sec-type="Description"><title>Description.</title><p>Disk circular (dd = 4.45 mm). Covered by imbricating scales of irregular shape (<xref ref-type="fig" rid="F7">Fig. 7a</xref>). Margin of interradial field with 12-13 small, enlarged, blunt spines that decrease in size in the direction of the radial shields (<xref ref-type="fig" rid="F7">Fig. 7a</xref>). Radial shields slightly longer than wide, united, except at proximal end, where a small triangular scale occurs between the pair of radial shields. Ventral interradius covered by scales similar to dorsal scales (<xref ref-type="fig" rid="F7">Fig. 7b</xref>). Oral shields arrow-shaped (<xref ref-type="fig" rid="F7">Fig. 7c</xref>). Adoral shields enlarged laterally, contiguous in proximal region. Two papillae on each side of jaw angle, the distal one longer and wider (<xref ref-type="fig" rid="F7">Fig. 7c</xref>). Infradental papillae robust, and rectangular. Dorsal arm plate wider than long, rectangular, with rounded borders (<xref ref-type="fig" rid="F7">Fig. 7d</xref>). Ventral arm plate pentagonal, with small notch on distal margin (<xref ref-type="fig" rid="F7">Fig. 7e</xref>). Two small, perpendicular, tentacle scales, inner scale slightly longer than outer scale. Three small, compressed, blunt, arm spines, the ventral one largest (<xref ref-type="fig" rid="F7">Fig. 7e</xref>).</p><fig id="F7" position="float" orientation="portrait"><label>Figure 7.</label><caption><p>Species of the family <tp:taxon-name>Amphiuridae</tp:taxon-name>. <italic><tp:taxon-name>Ophiophragmus brachyactis</tp:taxon-name></italic> <bold>A</bold> dorsal view, detail of the fence of papillae <bold>B</bold> ventral view <bold>C</bold> jaw <bold>D</bold> dorsal view of the arms <bold>E</bold> ventral view of the arms. <italic><tp:taxon-name>Ophiostigma isocanthum</tp:taxon-name></italic> <bold>F</bold> dorsal view <bold>G</bold> ventral view <bold>H</bold> detail of the radial shields <bold>I</bold> jaw <bold>J</bold> dorsal view of the arms <bold>L</bold> ventral view of the arms. Scale bar = 1 mm.</p></caption><graphic xmlns:xlink="http://www.w3.org/1999/xlink" xlink:href="ZooKeys-307-045-g007.jpg" position="float" orientation="portrait" xlink:type="simple"/></fig></tp:treatment-sec><tp:treatment-sec sec-type="Distribution"><title>Distribution.</title><p>Florida and Dry Tortugas, the Antilles, Gulf of Mexico, and Brazil (<xref ref-type="bibr" rid="B114">Thomas 1962</xref>, <xref ref-type="bibr" rid="B60">Hendler et al. 1995</xref>). In Brazil from Paraíba (<xref ref-type="bibr" rid="B47">Gondim et al. 2008</xref>), Espírito Santo, and Rio de Janeiro (<xref ref-type="bibr" rid="B84">Manso 1988</xref>, <xref ref-type="bibr" rid="B85">1993</xref>). Depth 22 to 87 m. Recorded from 30 m in this study.</p></tp:treatment-sec><tp:treatment-sec sec-type="Remarks"><title>Remarks.</title><p>Species known from bottoms with sand, in which bryozoans predominate (<xref ref-type="bibr" rid="B84">Manso 1988</xref>). We consider <italic><tp:taxon-name>Amphiodia riisei</tp:taxon-name></italic> distinct from <italic><tp:taxon-name>Ophiophragmus brachyactis</tp:taxon-name></italic> and use the name <italic><tp:taxon-name>Amphiodia riisei</tp:taxon-name></italic> for the former taxon (see discussion under this species).</p></tp:treatment-sec><ref-list><ref id="B114"><mixed-citation xmlns:xlink="http://www.w3.org/1999/xlink" xlink:type="simple"><person-group><name name-style="western"><surname>Thomas</surname><given-names>LP</given-names></name></person-group> (<year>1962</year>) <article-title>The shallow water Amphiurid brittle stars (Echinodermata, Ophiuroidea) of Florida.</article-title><source>Bulletin of Marine Science of the Gulf and Caribbean</source><volume>12</volume>: <fpage>623</fpage>-<lpage>694</lpage>.</mixed-citation></ref><ref id="B60"><mixed-citation xmlns:xlink="http://www.w3.org/1999/xlink" xlink:type="simple"><person-group><name name-style="western"><surname>Hendler</surname><given-names>G</given-names></name><name name-style="western"><surname>Miller</surname><given-names>JE</given-names></name><name name-style="western"><surname>Pawson</surname><given-names>DL</given-names></name><name name-style="western"><surname>Kier</surname><given-names>PM</given-names></name></person-group> (<year>1995</year>) <source>Sea stars, sea urchins and allies: echinoderms of Florida and the Caribbean.</source><publisher-name>Smithsonian Institution Press</publisher-name>, <publisher-loc>Washington</publisher-loc>, <lpage>390</lpage> pp.</mixed-citation></ref><ref id="B47"><mixed-citation xmlns:xlink="http://www.w3.org/1999/xlink" xlink:type="simple"><person-group><name name-style="western"><surname>Gondim</surname><given-names>AI</given-names></name><name name-style="western"><surname>Lacouth</surname><given-names>P</given-names></name><name name-style="western"><surname>Alonso</surname><given-names>C</given-names></name><name name-style="western"><surname>Manso</surname><given-names>CLC</given-names></name></person-group> (<year>2008</year>) <source>Echinodermata da Praia do Cabo Branco, João Pessoa, Paraíba, Brasil. Biota Neotropica 8: 151–159. <ext-link ext-link-type="uri" xlink:href="http://www.biotaneotropica.org.br/v8n2/pt/abstract?inventory+bn02408022008" xlink:type="simple">http://www.biotaneotropica.org.br/v8n2/pt/abstract?inventory+bn02408022008</ext-link>,</source> doi: <ext-link ext-link-type="uri" xlink:href="http://dx.doi.org/10.1590/S1676-06032008000200016" xlink:type="simple">10.1590/S1676-06032008000200016</ext-link></mixed-citation></ref><ref id="B84"><mixed-citation xmlns:xlink="http://www.w3.org/1999/xlink" xlink:type="simple"><person-group><name name-style="western"><surname>Manso</surname><given-names>CLC</given-names></name></person-group> (<year>1988</year>) <article-title>Sobre a ocorrência de <italic>Ophionema intricata</italic> Lütken, 1869 e <italic>Ophiophragmus brachyactis</italic> H.L. Clark, 1915 no Brasil (Echinodermata, Ophiuroidea, Amphiurudae).</article-title><source>Revista Brasileira de Biologia</source><volume>48</volume>: <fpage>965</fpage>-<lpage>968</lpage>.</mixed-citation></ref><ref id="B85"><mixed-citation xmlns:xlink="http://www.w3.org/1999/xlink" xlink:type="simple"><person-group><name name-style="western"><surname>Manso</surname><given-names>CLC</given-names></name></person-group> (<year>1993</year>) <article-title>Ofiuróides da Plataforma Brasileira. Parte II: Norte do Estado do Rio de Janeiro, Estado do Espírito Santo, Sul do Estado da Bahia e Bancos Royal Charlotte, Hostpur e Davis (Echinodermata: Ophiuroidea).</article-title><source>Revista Brasileira de Biologia</source><volume>35</volume>: <fpage>189</fpage>-<lpage>195</lpage>.</mixed-citation></ref></ref-list></tp:taxon-treatment>
