# Supplementary material for: A taxonomic guide to the brittle-stars (Echinodermata, Ophiuroidea) from the State of Paraíba continental shelf, Northeastern Brazil
Source: Zookeys. 2013 Jun 10;(307):45–96. doi: 10.3897/zookeys.307.4673 (PMC3689063; doi:10.3897/zookeys.307.4673)
Supplement: XML Treatment for Ophiostigma isocanthum [file zookeys.307.4673-treatment11.xml]

<!DOCTYPE tp:taxon-treatment
  PUBLIC "-//TaxonX//DTD Taxonomic Treatment Publishing DTD v0 20100105//EN" "tax-treatment-NSO.dtd">
<tp:taxon-treatment xmlns:tp="http://www.plazi.org/taxpub"><tp:treatment-meta><mixed-citation publication-type="journal"><person-group><name><surname>Gondim</surname><given-names>Anne I.</given-names></name><name><surname>Alonso</surname><given-names>Carmen</given-names></name><name><surname>Dias</surname><given-names>Thelma L. P.</given-names></name><name><surname>Manso</surname><given-names>Cynthia L. C.</given-names></name><name><surname>Christoffersen</surname><given-names>Martin L.</given-names></name></person-group><article-title>A taxonomic guide to the brittle-stars (Echinodermata, Ophiuroidea) from the State of Paraíba continental shelf, Northeastern Brazil</article-title><source>Zookeys</source><day>10</day><month>6</month><year>2013</year><volume>2013</volume><issue>307</issue><fpage>45</fpage><lpage>96</lpage><pub-id pub-id-type="doi">10.3897/zookeys.307.4673</pub-id></mixed-citation></tp:treatment-meta><tp:nomenclature><tp:taxon-name>
                            <tp:taxon-name-part taxon-name-part-type="genus">Ophiostigma</tp:taxon-name-part>
                            <tp:taxon-name-part taxon-name-part-type="species">isocanthum</tp:taxon-name-part>
                            <object-id xmlns:xlink="http://www.w3.org/1999/xlink" xlink:type="simple">http://species-id.net/wiki/Ophiostigma_isocanthum</object-id>
                        </tp:taxon-name><tp:taxon-authority>(Say, 1825)</tp:taxon-authority><xref ref-type="fig" rid="F7">Figure 7f–l</xref></tp:nomenclature><tp:treatment-sec sec-type="Description"><title>Description.</title><p>Disk circular to pentagonal (dd = 1.58 to 3.31 mm). Covered by small blunt tubercles (<xref ref-type="fig" rid="F7">Fig. 7f</xref>). Some large and blunt tubercles distributed in the interradius, usually near the radial shields. Radial shields small (<xref ref-type="fig" rid="F7">Fig. 7f, h</xref>). Ventral interradius covered by short and blunt tubercles similar to the dorsal ones (<xref ref-type="fig" rid="F7">Fig. 7g</xref>). Bursal slits narrow and long. Oral shields fan-shape (<xref ref-type="fig" rid="F7">Fig. 7i</xref>). Adoral shields united proximally and almost touching the adoral shield of the neighbouring jaw along median arm line (<xref ref-type="fig" rid="F7">Fig. 7i</xref>). Two oral papillae on each side of jaw angle, distal operculate, closing oral slit (<xref ref-type="fig" rid="F7">Fig. 7i</xref>). Dorsal arm plate with proximal margin rounded and distal margin straight (<xref ref-type="fig" rid="F7">Fig. 7j</xref>). Ventral arm plate pentagonal, long. Three conical arm spines (<xref ref-type="fig" rid="F7">Fig. 7l</xref>). Two elongate tentacle scale (<xref ref-type="fig" rid="F7">Fig. 7l</xref>).</p></tp:treatment-sec><tp:treatment-sec sec-type="Distribution"><title>Distribution.</title><p>Bermuda, North Carolina to Florida and the island off southern Florida, Texas offshore reefs, the Bahamas, the Antilles, Mexican Caribbean, Panama, Colombia and islands off Caribbean, Colombia, Venezuela, and Brazil <!--PageBreak--><!--PageBreak-->(<xref ref-type="bibr" rid="B60">Hendler et al. 1995</xref>, <xref ref-type="bibr" rid="B22">Chavarro et al. 2004</xref>, <xref ref-type="bibr" rid="B70">Laguarda-Figueras et al. 2004</xref>, <xref ref-type="bibr" rid="B38">Durán-Gonzáles et al. 2005</xref>, <xref ref-type="bibr" rid="B15">Borrero-Pérez et al. 2008</xref>). In Brazil from Pará, Ceará, Paraíba (<xref ref-type="bibr" rid="B2">Albuquerque 1986</xref>), Pernambuco (<xref ref-type="bibr" rid="B73">Lima and Fernandes 2009</xref>), Alagoas (<xref ref-type="bibr" rid="B2">Albuquerque 1986</xref>), Bahia (<xref ref-type="bibr" rid="B82">Magalhães et al. 2005</xref>), and Rio de Janeiro (<xref ref-type="bibr" rid="B107">Rathbun 1879</xref>). Intertidal to 244 m in depth. Recorded from 14 to 34 m in this study.</p></tp:treatment-sec><tp:treatment-sec sec-type="Remarks"><title>Remarks.</title><p>This species rarely exceeds 7 mm in disk diameter (<xref ref-type="bibr" rid="B27">H.L. Clark 1933</xref>). It lives on rocky bottoms, on or in fine sediment, among shell, corals, calcareous algae, under sponges (<xref ref-type="bibr" rid="B117">Tommasi 1970</xref>, Hendler 1995, <xref ref-type="bibr" rid="B87">Manso et al. 2008</xref>), and among the roots of seagrasses (<xref ref-type="bibr" rid="B114">Thomas 1962</xref>). This is a cryptic species that hides by burrowing into the sediment. Individuals with 1mm in disk diameter may already have mature gonads (<xref ref-type="bibr" rid="B60">Hendler et al. 1995</xref>). In specimens having the disc in the process of regenerating, only small granules were observed distributed over the whole disc, the large granules being absent from the inter-radial regions.</p></tp:treatment-sec><tp:treatment-sec><!--Section generated to contain objects referenced in tp:taxon-treatment.--><fig id="F7" position="float" orientation="portrait"><label>Figure 7.</label><caption><p>Species of the family <tp:taxon-name>Amphiuridae</tp:taxon-name>. <italic><tp:taxon-name>Ophiophragmus brachyactis</tp:taxon-name></italic> <bold>A</bold> dorsal view, detail of the fence of papillae <bold>B</bold> ventral view <bold>C</bold> jaw <bold>D</bold> dorsal view of the arms <bold>E</bold> ventral view of the arms. <italic><tp:taxon-name>Ophiostigma isocanthum</tp:taxon-name></italic> <bold>F</bold> dorsal view <bold>G</bold> ventral view <bold>H</bold> detail of the radial shields <bold>I</bold> jaw <bold>J</bold> dorsal view of the arms <bold>L</bold> ventral view of the arms. Scale bar = 1 mm.</p></caption><graphic xmlns:xlink="http://www.w3.org/1999/xlink" xlink:href="ZooKeys-307-045-g007.jpg" position="float" orientation="portrait" xlink:type="simple"/></fig></tp:treatment-sec><ref-list><ref id="B60"><mixed-citation xmlns:xlink="http://www.w3.org/1999/xlink" xlink:type="simple"><person-group><name name-style="western"><surname>Hendler</surname><given-names>G</given-names></name><name name-style="western"><surname>Miller</surname><given-names>JE</given-names></name><name name-style="western"><surname>Pawson</surname><given-names>DL</given-names></name><name name-style="western"><surname>Kier</surname><given-names>PM</given-names></name></person-group> (<year>1995</year>) <source>Sea stars, sea urchins and allies: echinoderms of Florida and the Caribbean.</source><publisher-name>Smithsonian Institution Press</publisher-name>, <publisher-loc>Washington</publisher-loc>, <lpage>390</lpage> pp.</mixed-citation></ref><ref id="B22"><mixed-citation xmlns:xlink="http://www.w3.org/1999/xlink" xlink:type="simple"><person-group><name name-style="western"><surname>Chavarro</surname><given-names>SB</given-names></name><name name-style="western"><surname>Zea</surname><given-names>S</given-names></name><name name-style="western"><surname>Manuel</surname><given-names>Díaz JM</given-names></name></person-group> (<year>2004</year>) <article-title>Esponjas y otros microhábitats de ofiuros (Ophiuroidea: Echinodermata) em ambientes arrecifales del Archipiélago de San Bernardo (Caribe Colombiano).</article-title><source>Boletín de Investigaciones Marinas y Costeras</source><volume>33</volume>: <fpage>27</fpage>-<lpage>46</lpage>.</mixed-citation></ref><ref id="B70"><mixed-citation xmlns:xlink="http://www.w3.org/1999/xlink" xlink:type="simple"><person-group><name name-style="western"><surname>Laguarda-Figueras</surname><given-names>A</given-names></name><name name-style="western"><surname>Abreu-Pérez</surname><given-names>M</given-names></name><name name-style="western"><surname>Torres-Vega</surname><given-names>J</given-names></name><name name-style="western"><surname>Solís-Marín</surname><given-names>FA</given-names></name><name name-style="western"><surname>Durán-González</surname><given-names>A</given-names></name></person-group> (<year>2004</year>) <article-title>Ofiuróideos (Echinodermata: Ophiuroidea) del Caribe Mexicano: Puerto Morelos, Quintana Roo, México.</article-title><source>Avicennia</source><volume>17</volume>: <fpage>13</fpage>-<lpage>34</lpage>.</mixed-citation></ref><ref id="B38"><mixed-citation xmlns:xlink="http://www.w3.org/1999/xlink" xlink:type="simple"><person-group><name name-style="western"><surname>Durán-González</surname><given-names>A</given-names></name><name name-style="western"><surname>Laguarda-Figueras</surname><given-names>A</given-names></name><name name-style="western"><surname>Solís-Marín</surname><given-names>FA</given-names></name><name name-style="western"><surname>Sánchez</surname><given-names>BEB</given-names></name><name name-style="western"><surname>Ahearn</surname><given-names>CG</given-names></name><name name-style="western"><surname>Torres-Vega</surname><given-names>J</given-names></name></person-group> (<year>2005</year>) <article-title>Echinoderms (Echinodermata) from the Mexican waters of the Gulf of Mexico.</article-title><source>Revista de Biologia Tropical</source><volume>53</volume>: <fpage>53</fpage>-<lpage>68</lpage>.</mixed-citation></ref><ref id="B15"><mixed-citation xmlns:xlink="http://www.w3.org/1999/xlink" xlink:type="simple"><person-group><name name-style="western"><surname>Borrero-Pérez</surname><given-names>GH</given-names></name><name name-style="western"><surname>Benavides-Serrato</surname><given-names>M</given-names></name><name name-style="western"><surname>Solano</surname><given-names>O</given-names></name><name name-style="western"><surname>Navas</surname><given-names>GR</given-names></name></person-group> (<year>2008</year>) <article-title>Brittle-stars (Echinodermata: Ophiuroidea) from the continental shelf and upper slope of the Colombian Caribbean.</article-title><source>Revista de Biologia Tropical</source><volume>56</volume>: <fpage>169</fpage>-<lpage>204</lpage>.</mixed-citation></ref><ref id="B2"><mixed-citation xmlns:xlink="http://www.w3.org/1999/xlink" xlink:type="simple"><person-group><name name-style="western"><surname>Albuquerque</surname><given-names>MN</given-names></name></person-group> (<year>1986</year>) <source>Ophiuroidea Gray, 1840 (Echinodermata) da plataforma continental do norte e nordeste brasileiro. PhD thesis, São Paulo: University of São Paulo.</source></mixed-citation></ref><ref id="B73"><mixed-citation xmlns:xlink="http://www.w3.org/1999/xlink" xlink:type="simple"><person-group><name name-style="western"><surname>Lima</surname><given-names>EJB</given-names></name><name name-style="western"><surname>Fernandes</surname><given-names>MLB</given-names></name></person-group> (<year>2009</year>) <article-title>Diversidade de equinodermos (Echinodermata) no Estado de Pernambuco (Brasil).</article-title><source>Revista Brasileira de Zoociências</source><volume>11</volume>: <fpage>55</fpage>-<lpage>63</lpage>.</mixed-citation></ref><ref id="B82"><mixed-citation xmlns:xlink="http://www.w3.org/1999/xlink" xlink:type="simple"><person-group><name name-style="western"><surname>Magalhães</surname><given-names>WF</given-names></name><name name-style="western"><surname>Martins</surname><given-names>LR</given-names></name><name name-style="western"><surname>Alves</surname><given-names>OFS</given-names></name></person-group> (<year>2005</year>) <article-title>Inventário dos Echinodermata do Estado da Bahia.</article-title><source>Brazilian Journal of Aquatic Science and Technology</source><volume>9</volume>: <fpage>61</fpage>-<lpage>65</lpage>.</mixed-citation></ref><ref id="B107"><mixed-citation xmlns:xlink="http://www.w3.org/1999/xlink" xlink:type="simple"><person-group><name name-style="western"><surname>Rathbun</surname><given-names>R</given-names></name></person-group> (<year>1879</year>) <article-title>A list of the Brazilian echinoderms, with notes on their distribution.</article-title><source>Transactions Academy of Arts and Science</source><volume>5</volume>: <fpage>139</fpage>-<lpage>158</lpage>.</mixed-citation></ref><ref id="B27"><mixed-citation xmlns:xlink="http://www.w3.org/1999/xlink" xlink:type="simple"><person-group><name name-style="western"><surname>Clark</surname><given-names>HL</given-names></name></person-group> (<year>1933</year>) <article-title>A handbook of the littoral echinoderms of Porto Rico and other West Indian Islands.</article-title><source>Scientific Survey of Porto Rico and the Virgin Islands</source><volume>16</volume>: <fpage>1</fpage>-<lpage>147</lpage>.</mixed-citation></ref><ref id="B117"><mixed-citation xmlns:xlink="http://www.w3.org/1999/xlink" xlink:type="simple"><person-group><name name-style="western"><surname>Tommasi</surname><given-names>LR</given-names></name></person-group> (<year>1970</year>) <source>Os ofiuróides recentes do Brasil e de regiões vizinhas. Contribuições do Instituto Oceanográfico, Universidade de São Paulo Série Oceanografia Biológica 20: 1–146.</source> doi: <ext-link ext-link-type="uri" xlink:href="http://dx.doi.org/10.1590/S0373-55241971000100001" xlink:type="simple">10.1590/S0373-55241971000100001</ext-link></mixed-citation></ref><ref id="B87"><mixed-citation xmlns:xlink="http://www.w3.org/1999/xlink" xlink:type="simple"><person-group><name name-style="western"><surname>Manso</surname><given-names>CLC</given-names></name><name name-style="western"><surname>Alves</surname><given-names>OFS</given-names></name><name name-style="western"><surname>Martins</surname><given-names>LR</given-names></name></person-group> (<year>2008</year>) <source>Echinodermata da Baía de Todos os Santos e da Baía de Aratu (Bahia, Brasil). Biota Neotropica 8: 179–196. <ext-link ext-link-type="uri" xlink:href="http://www.biotaneotropica.org.br/v8n3/pt/abstract?article=bn02208032008" xlink:type="simple">http://www.biotaneotropica.org.br/v8n3/pt/abstract?article=bn02208032008</ext-link>,</source> doi: <ext-link ext-link-type="uri" xlink:href="http://dx.doi.org/10.1590/S1676-06032008000300017" xlink:type="simple">10.1590/S1676-06032008000300017</ext-link></mixed-citation></ref><ref id="B114"><mixed-citation xmlns:xlink="http://www.w3.org/1999/xlink" xlink:type="simple"><person-group><name name-style="western"><surname>Thomas</surname><given-names>LP</given-names></name></person-group> (<year>1962</year>) <article-title>The shallow water Amphiurid brittle stars (Echinodermata, Ophiuroidea) of Florida.</article-title><source>Bulletin of Marine Science of the Gulf and Caribbean</source><volume>12</volume>: <fpage>623</fpage>-<lpage>694</lpage>.</mixed-citation></ref></ref-list></tp:taxon-treatment>
