# Supplementary material for: A taxonomic guide to the brittle-stars (Echinodermata, Ophiuroidea) from the State of Paraíba continental shelf, Northeastern Brazil
Source: Zookeys. 2013 Jun 10;(307):45–96. doi: 10.3897/zookeys.307.4673 (PMC3689063; doi:10.3897/zookeys.307.4673)
Supplement: XML Treatment for Ophiothrix (Ophiothrix) angulata [file zookeys.307.4673-treatment12.xml]

<!DOCTYPE tp:taxon-treatment
  PUBLIC "-//TaxonX//DTD Taxonomic Treatment Publishing DTD v0 20100105//EN" "tax-treatment-NSO.dtd">
<tp:taxon-treatment xmlns:tp="http://www.plazi.org/taxpub"><tp:treatment-meta><mixed-citation publication-type="journal"><person-group><name><surname>Gondim</surname><given-names>Anne I.</given-names></name><name><surname>Alonso</surname><given-names>Carmen</given-names></name><name><surname>Dias</surname><given-names>Thelma L. P.</given-names></name><name><surname>Manso</surname><given-names>Cynthia L. C.</given-names></name><name><surname>Christoffersen</surname><given-names>Martin L.</given-names></name></person-group><article-title>A taxonomic guide to the brittle-stars (Echinodermata, Ophiuroidea) from the State of Paraíba continental shelf, Northeastern Brazil</article-title><source>Zookeys</source><day>10</day><month>6</month><year>2013</year><volume>2013</volume><issue>307</issue><fpage>45</fpage><lpage>96</lpage><pub-id pub-id-type="doi">10.3897/zookeys.307.4673</pub-id></mixed-citation></tp:treatment-meta><tp:nomenclature><tp:taxon-name>
                            <tp:taxon-name-part taxon-name-part-type="genus">Ophiothrix</tp:taxon-name-part>
                            (<tp:taxon-name-part taxon-name-part-type="subgenus">Ophiothrix</tp:taxon-name-part>)
                            <tp:taxon-name-part taxon-name-part-type="species">angulata</tp:taxon-name-part>
                            <object-id xmlns:xlink="http://www.w3.org/1999/xlink" xlink:type="simple">http://species-id.net/wiki/Ophiothrix_angulata</object-id>
                        </tp:taxon-name><tp:taxon-authority>(Say, 1825)</tp:taxon-authority><xref ref-type="fig" rid="F2">Figure 2f–j</xref><xref ref-type="fig" rid="F14">, 14c</xref></tp:nomenclature><tp:treatment-sec sec-type="Description"><title>Description.</title><p>Disk circular (dd = 0.63 to 4.79 mm). Covered by small, hyaline bifid or trifid spines, also on the radial shields (<xref ref-type="fig" rid="F2">Fig. 2f</xref>). Radial shields longer than wide, separated by a row of scales (<xref ref-type="fig" rid="F2">Fig. 2f</xref>). Ventral interradius covered by spines similar to dorsal (<xref ref-type="fig" rid="F2">Fig. 2g</xref>). Bursal slits short and wide. Oral shields enlarged laterally, triangular, with distal margin (<xref ref-type="fig" rid="F2">Fig. 2h</xref>). Adoral shields united proximally. No oral papillae, but jaws bear terminal clump of dental papillae (<xref ref-type="fig" rid="F2">Fig. 2h</xref>). Dorsal arm plate fan-shaped (<xref ref-type="fig" rid="F2">Fig. 2i</xref>). Ventral arm plate slightly longer than wide, hexagonal, with distal margin long and slightly concave (<xref ref-type="fig" rid="F2">Fig. 2j</xref>). Nine long arm spines, vitreous and denticulate, the one but last smallest and the last modified into a hook. Single tentacle scale small.</p></tp:treatment-sec><tp:treatment-sec sec-type="Distribution"><title>Distribution.</title><p>Bermuda, North Carolina to Texas coast and offshore reefs, Dry Tortugas, the Bahamas, the Antilles, Mexican Caribbean, Honduras, Belize, Panama, islands off Caribbean, Colombia, Venezuela, Brazil, Uruguay, and off La Plata river, Argentina (<xref ref-type="bibr" rid="B117">Tommasi 1970</xref>, <xref ref-type="bibr" rid="B35">Devaney 1974</xref>, <xref ref-type="bibr" rid="B60">Hendler et al. 1995</xref>, <xref ref-type="bibr" rid="B22">Chavarro et al. 2004</xref>, <xref ref-type="bibr" rid="B38">Durán-Gonzáles et al. 2005</xref>, <xref ref-type="bibr" rid="B71">Laguarda-Figueras et al. 2005</xref>, <xref ref-type="bibr" rid="B4">Alvarado et al. 2008</xref>, <xref ref-type="bibr" rid="B15">Borrero-Pérez et al. 2008</xref>, <xref ref-type="bibr" rid="B61">Hernandéz-Herrejón et al. 2008</xref>, <xref ref-type="bibr" rid="B89">Martínez 2008</xref>). In Brazil from Amapá (<xref ref-type="bibr" rid="B2">Albuquerque 1986</xref>), Piauí (<xref ref-type="bibr" rid="B46">Gondim and Giacometti 2010</xref>), Paraíba (<xref ref-type="bibr" rid="B107">Rathbun 1879</xref>), Pernambuco (<xref ref-type="bibr" rid="B117">Tommasi 1970</xref>), Alagoas (<xref ref-type="bibr" rid="B92">Miranda et al. 2012</xref>), Bahia (<xref ref-type="bibr" rid="B6">Alves and Cerqueira 2000</xref>), Abrolhos off southern Bahia, Trindade oceanic island off Espírito Santo (<xref ref-type="bibr" rid="B117">Tommasi 1970</xref>), Rio de Janeiro (<xref ref-type="bibr" rid="B107">Rathbun 1879</xref>), São Paulo, Paraná, Santa Catarina, and Rio Grande do Sul (<xref ref-type="bibr" rid="B117">Tommasi 1970</xref>). Intertidal to 540 m depth. Sampled between 10 and 34 m depth in this study.</p><!--PageBreak--></tp:treatment-sec><tp:treatment-sec sec-type="Remarks"><title>Remarks.</title><p>Associated with seaweeds, such as the brown alga <italic><tp:taxon-name>Sargassum</tp:taxon-name></italic> spp. (<xref ref-type="bibr" rid="B65">Jacobucci et al. 2006</xref>), living between stones, and in sponges (<xref ref-type="bibr" rid="B116">Tommasi 1967</xref>), in oyster banks, mangroves, seagrass beds and on sessile animals such as <italic><tp:taxon-name>Millepora</tp:taxon-name></italic> sp. and gorgonians (<xref ref-type="bibr" rid="B60">Hendler et al. 1995</xref>). Also reported in Brazil from colonies of the octocoral <italic><tp:taxon-name>Carijoa riisei</tp:taxon-name></italic> (<xref ref-type="bibr" rid="B98">Neves et al. 2007</xref>), from the tubes of the polychaete <italic><tp:taxon-name>Phyllochaetopterus socialis</tp:taxon-name></italic> Claparède, 1870 (<xref ref-type="bibr" rid="B96">Nalesso et al. 1995</xref>), in the sponge <italic><tp:taxon-name>Zygomycale parishii</tp:taxon-name></italic> (Bowerbank, 1875) (<xref ref-type="bibr" rid="B36">Duarte and Nalesso 1996</xref>), and from colonies of the bryozoan <italic><tp:taxon-name>Schizoporella errata</tp:taxon-name></italic> (Walters, 1878) (<xref ref-type="bibr" rid="B94">Morgado and Tanaka 2001</xref>). Individuals with a disk diameter smaller than 4.0 mm do not have long spines on the median region of the dorsal disk surface (<xref ref-type="bibr" rid="B93">Monteiro 1987</xref>). This is a common and highly variable species, with planktotrophic larvae (<xref ref-type="bibr" rid="B58">Hendler 2005</xref>). It displays great variation in color, <xref ref-type="bibr" rid="B117">Tommasi (1970)</xref> listed 21 different color forms of this species (<xref ref-type="bibr" rid="B60">Hendler et al. 1995</xref>). On the coast of Paraíba, the most commonly observed color is violet or specimens which are violet only on the disk and have aniline-blue arms.</p></tp:treatment-sec><tp:treatment-sec><!--Section generated to contain objects referenced in tp:taxon-treatment.--><fig id="F2" position="float" orientation="portrait"><label>Figure 2.</label><caption><p>Species of the families <tp:taxon-name>Ophiomyxidae</tp:taxon-name> (<bold>A–E</bold>) and <tp:taxon-name>Ophiotrichidae</tp:taxon-name> (<bold>F–J</bold>). <italic><tp:taxon-name>Ophiomyxa flaccida</tp:taxon-name></italic>. <bold>A</bold> dorsal view, in detail the marginal interradius with a row of large scales <bold>B</bold> ventral view <bold>C</bold> jaw <bold>D</bold> dorsal view of the arm <bold>E</bold> ventral view of the arm. <italic><tp:taxon-name>Ophiothrix (Ophiothrix) angulata</tp:taxon-name></italic> <bold>F</bold> dorsal view, in detail the radial shields <bold>G</bold> ventral view <bold>H</bold> jaw <bold>I</bold> dorsal view of the arms <bold>J</bold> ventral view of the arms. Scale bar = 1 mm.</p></caption><graphic xmlns:xlink="http://www.w3.org/1999/xlink" xlink:href="ZooKeys-307-045-g002.jpg" position="float" orientation="portrait" xlink:type="simple"/></fig><fig id="F14" position="float" orientation="portrait"><label>Figure 14.</label><caption><p>Some ophiurans in their natural habitat. <bold>A</bold> <italic><tp:taxon-name>Ophiomyxa flaccida</tp:taxon-name></italic> <bold>B</bold> <italic><tp:taxon-name>Ophiolepis impressa</tp:taxon-name></italic> <bold>C</bold> <italic><tp:taxon-name>Ophiothrix angulata</tp:taxon-name></italic> <bold>D</bold> <italic><tp:taxon-name>Ophiocoma echinata</tp:taxon-name></italic> <bold>E</bold> <italic><tp:taxon-name>Ophioderma cinerea</tp:taxon-name></italic> <bold>F</bold> <italic><tp:taxon-name>Ophioderma appressa</tp:taxon-name></italic>. Photos by Thelma L. P. Dias.</p></caption><graphic xmlns:xlink="http://www.w3.org/1999/xlink" xlink:href="ZooKeys-307-045-g014.jpg" position="float" orientation="portrait" xlink:type="simple"/></fig></tp:treatment-sec><ref-list><ref id="B117"><mixed-citation xmlns:xlink="http://www.w3.org/1999/xlink" xlink:type="simple"><person-group><name name-style="western"><surname>Tommasi</surname><given-names>LR</given-names></name></person-group> (<year>1970</year>) <source>Os ofiuróides recentes do Brasil e de regiões vizinhas. Contribuições do Instituto Oceanográfico, Universidade de São Paulo Série Oceanografia Biológica 20: 1–146.</source> doi: <ext-link ext-link-type="uri" xlink:href="http://dx.doi.org/10.1590/S0373-55241971000100001" xlink:type="simple">10.1590/S0373-55241971000100001</ext-link></mixed-citation></ref><ref id="B35"><mixed-citation xmlns:xlink="http://www.w3.org/1999/xlink" xlink:type="simple"><person-group><name name-style="western"><surname>Devaney</surname><given-names>DM</given-names></name></person-group> (<year>1974</year>) <article-title>Shallow-water echinoderms from British-Honduras, with a description of a new species of <italic>Ophiocoma</italic> (Ophiuroidea).</article-title><source>Bulletin of Marine Science</source><volume>24</volume>: <fpage>122</fpage>-<lpage>164</lpage>.</mixed-citation></ref><ref id="B60"><mixed-citation xmlns:xlink="http://www.w3.org/1999/xlink" xlink:type="simple"><person-group><name name-style="western"><surname>Hendler</surname><given-names>G</given-names></name><name name-style="western"><surname>Miller</surname><given-names>JE</given-names></name><name name-style="western"><surname>Pawson</surname><given-names>DL</given-names></name><name name-style="western"><surname>Kier</surname><given-names>PM</given-names></name></person-group> (<year>1995</year>) <source>Sea stars, sea urchins and allies: echinoderms of Florida and the Caribbean.</source><publisher-name>Smithsonian Institution Press</publisher-name>, <publisher-loc>Washington</publisher-loc>, <lpage>390</lpage> pp.</mixed-citation></ref><ref id="B22"><mixed-citation xmlns:xlink="http://www.w3.org/1999/xlink" xlink:type="simple"><person-group><name name-style="western"><surname>Chavarro</surname><given-names>SB</given-names></name><name name-style="western"><surname>Zea</surname><given-names>S</given-names></name><name name-style="western"><surname>Manuel</surname><given-names>Díaz JM</given-names></name></person-group> (<year>2004</year>) <article-title>Esponjas y otros microhábitats de ofiuros (Ophiuroidea: Echinodermata) em ambientes arrecifales del Archipiélago de San Bernardo (Caribe Colombiano).</article-title><source>Boletín de Investigaciones Marinas y Costeras</source><volume>33</volume>: <fpage>27</fpage>-<lpage>46</lpage>.</mixed-citation></ref><ref id="B38"><mixed-citation xmlns:xlink="http://www.w3.org/1999/xlink" xlink:type="simple"><person-group><name name-style="western"><surname>Durán-González</surname><given-names>A</given-names></name><name name-style="western"><surname>Laguarda-Figueras</surname><given-names>A</given-names></name><name name-style="western"><surname>Solís-Marín</surname><given-names>FA</given-names></name><name name-style="western"><surname>Sánchez</surname><given-names>BEB</given-names></name><name name-style="western"><surname>Ahearn</surname><given-names>CG</given-names></name><name name-style="western"><surname>Torres-Vega</surname><given-names>J</given-names></name></person-group> (<year>2005</year>) <article-title>Echinoderms (Echinodermata) from the Mexican waters of the Gulf of Mexico.</article-title><source>Revista de Biologia Tropical</source><volume>53</volume>: <fpage>53</fpage>-<lpage>68</lpage>.</mixed-citation></ref><ref id="B71"><mixed-citation xmlns:xlink="http://www.w3.org/1999/xlink" xlink:type="simple"><person-group><name name-style="western"><surname>Laguarda-Figueras</surname><given-names>A</given-names></name><name name-style="western"><surname>Solís-Marín</surname><given-names>FA</given-names></name><name name-style="western"><surname>Durán-González</surname><given-names>A</given-names></name><name name-style="western"><surname>Ahearn</surname><given-names>CG</given-names></name><name name-style="western"><surname>Sanchez</surname><given-names>BEB</given-names></name><name name-style="western"><surname>Torres-Veja</surname><given-names>J</given-names></name></person-group> (<year>2005</year>) <article-title>Echinoderms (Echinodermata) of the Mexican Caribbean.</article-title><source>Revista de Biologia Tropical</source><volume>53</volume>: <fpage>109</fpage>-<lpage>122</lpage>.</mixed-citation></ref><ref id="B4"><mixed-citation xmlns:xlink="http://www.w3.org/1999/xlink" xlink:type="simple"><person-group><name name-style="western"><surname>Alvarado</surname><given-names>JJ</given-names></name><name name-style="western"><surname>Solís-Marin</surname><given-names>FA</given-names></name><name name-style="western"><surname>Ahearn</surname><given-names>C</given-names></name></person-group> (<year>2008</year>) <article-title>Echinoderms (Echinodermata) from Central America Caribbean.</article-title><source>Revista de Biologia Tropical</source><volume>56</volume>: <fpage>37</fpage>-<lpage>55</lpage>.</mixed-citation></ref><ref id="B15"><mixed-citation xmlns:xlink="http://www.w3.org/1999/xlink" xlink:type="simple"><person-group><name name-style="western"><surname>Borrero-Pérez</surname><given-names>GH</given-names></name><name name-style="western"><surname>Benavides-Serrato</surname><given-names>M</given-names></name><name name-style="western"><surname>Solano</surname><given-names>O</given-names></name><name name-style="western"><surname>Navas</surname><given-names>GR</given-names></name></person-group> (<year>2008</year>) <article-title>Brittle-stars (Echinodermata: Ophiuroidea) from the continental shelf and upper slope of the Colombian Caribbean.</article-title><source>Revista de Biologia Tropical</source><volume>56</volume>: <fpage>169</fpage>-<lpage>204</lpage>.</mixed-citation></ref><ref id="B61"><mixed-citation xmlns:xlink="http://www.w3.org/1999/xlink" xlink:type="simple"><person-group><name name-style="western"><surname>Hernandéz-Herrejón</surname><given-names>LA</given-names></name><name name-style="western"><surname>Solís-Marín</surname><given-names>FA</given-names></name><name name-style="western"><surname>Laguarda-Figueras</surname><given-names>A</given-names></name></person-group> (<year>2008</year>) <article-title>Ophiuroids (Echinodermata: Ophiuroidea) from the Mexican waters of the Gulf of Mexico.</article-title><source>Revista de Biologia Tropical</source><volume>56</volume>: <fpage>83</fpage>-<lpage>167</lpage>.</mixed-citation></ref><ref id="B89"><mixed-citation xmlns:xlink="http://www.w3.org/1999/xlink" xlink:type="simple"><person-group><name name-style="western"><surname>Martinez</surname><given-names>S</given-names></name></person-group> (<year>2008</year>) <article-title>Shallow water Asteroidea and Ophiuroidea of Uruguay: composition and biogeography.</article-title><source>Revista de Biologia Tropical</source><volume>56</volume>: <fpage>205</fpage>-<lpage>214</lpage>.</mixed-citation></ref><ref id="B2"><mixed-citation xmlns:xlink="http://www.w3.org/1999/xlink" xlink:type="simple"><person-group><name name-style="western"><surname>Albuquerque</surname><given-names>MN</given-names></name></person-group> (<year>1986</year>) <source>Ophiuroidea Gray, 1840 (Echinodermata) da plataforma continental do norte e nordeste brasileiro. PhD thesis, São Paulo: University of São Paulo.</source></mixed-citation></ref><ref id="B46"><mixed-citation xmlns:xlink="http://www.w3.org/1999/xlink" xlink:type="simple"><person-group><name name-style="western"><surname>Gondim</surname><given-names>AI</given-names></name><name name-style="western"><surname>Giacometti</surname><given-names>ACM</given-names></name></person-group> (<year>2010</year>) <article-title>Echinodermata.</article-title> In: <person-group><name name-style="western"><surname>Giacometti</surname><given-names>ACM</given-names></name><name name-style="western"><surname>Loebmann</surname><given-names>D</given-names></name></person-group> (<role>Eds</role>). <issue-title>Biodiversidade do litoral do Piauí, 1a ed.</issue-title><source>Paratodos, Sorocaba</source>: <fpage>1</fpage>-<lpage>50</lpage>.</mixed-citation></ref><ref id="B107"><mixed-citation xmlns:xlink="http://www.w3.org/1999/xlink" xlink:type="simple"><person-group><name name-style="western"><surname>Rathbun</surname><given-names>R</given-names></name></person-group> (<year>1879</year>) <article-title>A list of the Brazilian echinoderms, with notes on their distribution.</article-title><source>Transactions Academy of Arts and Science</source><volume>5</volume>: <fpage>139</fpage>-<lpage>158</lpage>.</mixed-citation></ref><ref id="B92"><mixed-citation xmlns:xlink="http://www.w3.org/1999/xlink" xlink:type="simple"><person-group><name name-style="western"><surname>Miranda</surname><given-names>ALS</given-names></name><name name-style="western"><surname>Lima</surname><given-names>MLF</given-names></name><name name-style="western"><surname>Sovierzoski</surname><given-names>HH</given-names></name><name name-style="western"><surname>Correia</surname><given-names>MD</given-names></name></person-group> (<year>2012</year>) <article-title>Inventory of the Echinodermata collection from the Universidade Federal de Alagoas.</article-title><source>Biota Neotropica</source><volume>12</volume>: <fpage>136</fpage>-<lpage>146</lpage>. doi: <ext-link ext-link-type="uri" xlink:href="http://dx.doi.org/10.1590/S1676-06032012000200014" xlink:type="simple">10.1590/S1676-06032012000200014</ext-link></mixed-citation></ref><ref id="B6"><mixed-citation xmlns:xlink="http://www.w3.org/1999/xlink" xlink:type="simple"><person-group><name name-style="western"><surname>Alves</surname><given-names>OFF</given-names></name><name name-style="western"><surname>Cerqueira</surname><given-names>WRP</given-names></name></person-group> (<year>2000</year>) <article-title>Echinodermata das praias de Salvador (Bahia, Brasil).</article-title><source>Revista Brasileira de Zoologia</source><volume>17</volume>: <fpage>543</fpage>-<lpage>553</lpage>. doi: <ext-link ext-link-type="uri" xlink:href="http://dx.doi.org/10.1590/S0101-81752000000200024" xlink:type="simple">10.1590/S0101-81752000000200024</ext-link></mixed-citation></ref><ref id="B65"><mixed-citation xmlns:xlink="http://www.w3.org/1999/xlink" xlink:type="simple"><person-group><name name-style="western"><surname>Jacobucci</surname><given-names>GB</given-names></name><name name-style="western"><surname>Güth</surname><given-names>AZ</given-names></name><name name-style="western"><surname>Turra</surname><given-names>A</given-names></name><name name-style="western"><surname>Magalhães</surname><given-names>CA</given-names></name><name name-style="western"><surname>Denadai</surname><given-names>MR</given-names></name><name name-style="western"><surname>Chaves</surname><given-names>AMR</given-names></name><name name-style="western"><surname>Souza</surname><given-names>ECF</given-names></name></person-group> (<year>2006</year>) <article-title>Levantamento de Mollusca, Crustacea e Echinodermata associados a <italic>Sargassum</italic> spp. na Ilha da Queimada Pequena, Estação Ecológica dos Tupiniquins, litoral sul do Estado de São Paulo, Brasil.</article-title><source>Biota Neotropica</source><volume>6</volume>: <fpage>1</fpage>-<lpage>8</lpage>. doi: <ext-link ext-link-type="uri" xlink:href="http://dx.doi.org/10.1590/S1676-06032006000200023" xlink:type="simple">10.1590/S1676-06032006000200023</ext-link></mixed-citation></ref><ref id="B116"><mixed-citation xmlns:xlink="http://www.w3.org/1999/xlink" xlink:type="simple"><person-group><name name-style="western"><surname>Tommasi</surname><given-names>LR</given-names></name></person-group> (<year>1967</year>) <article-title>Sobre alguns equinodermas da região do Golfo de México e do Mar das Antilhas.</article-title><source>Anales del Instituto de Biologia</source><volume>37</volume>: <fpage>155</fpage>-<lpage>166</lpage>.</mixed-citation></ref><ref id="B98"><mixed-citation xmlns:xlink="http://www.w3.org/1999/xlink" xlink:type="simple"><person-group><name name-style="western"><surname>Neves</surname><given-names>BM</given-names></name><name name-style="western"><surname>Lima</surname><given-names>EJB</given-names></name><name name-style="western"><surname>Pérez</surname><given-names>CD</given-names></name></person-group> (<year>2007</year>) <article-title>Brittle stars (Echinodermata; Ophiuroidea) associated with the octocoral <italic>Carijoa riisei</italic> (Cnidaria: Anthozoa) from the littoral of Pernambuco, Brazil.</article-title><source>Journal of the Marine Biological Association of the United Kingdom</source><volume>87</volume>: <fpage>1263</fpage>-<lpage>1267</lpage>. doi: <ext-link ext-link-type="uri" xlink:href="http://dx.doi.org/10.1017/S0025315407056263" xlink:type="simple">10.1017/S0025315407056263</ext-link></mixed-citation></ref><ref id="B96"><mixed-citation xmlns:xlink="http://www.w3.org/1999/xlink" xlink:type="simple"><person-group><name name-style="western"><surname>Nalesso</surname><given-names>RC</given-names></name><name name-style="western"><surname>Duarte</surname><given-names>LFL</given-names></name><name name-style="western"><surname>Pierozzi</surname><given-names>I</given-names></name><name name-style="western"><surname>Enumo</surname><given-names>EF</given-names></name></person-group> (<year>1995</year>) <article-title>Tube epifauna of the polychaete <italic>Phyllochaetopterus socialis</italic> Claparède.</article-title><source>Estuarine Coastal and Shelf Science</source><volume>41</volume>: <fpage>91</fpage>-<lpage>100</lpage>. doi: <ext-link ext-link-type="uri" xlink:href="http://dx.doi.org/10.1006/ecss.1995.0055" xlink:type="simple">10.1006/ecss.1995.0055</ext-link></mixed-citation></ref><ref id="B36"><mixed-citation xmlns:xlink="http://www.w3.org/1999/xlink" xlink:type="simple"><person-group><name name-style="western"><surname>Duarte</surname><given-names>LFL</given-names></name><name name-style="western"><surname>Nalesso</surname><given-names>RC</given-names></name></person-group> (<year>1996</year>) <article-title>The sponge <italic>Zygomycale parishii</italic> (Bowerbank) and its endobiotic fauna.</article-title><source>Estuarine Coastal and Shelf Science</source><volume>42</volume>: <fpage>139</fpage>-<lpage>151</lpage>. doi: <ext-link ext-link-type="uri" xlink:href="http://dx.doi.org/10.1006/ecss.1996.0011" xlink:type="simple">10.1006/ecss.1996.0011</ext-link></mixed-citation></ref><ref id="B94"><mixed-citation xmlns:xlink="http://www.w3.org/1999/xlink" xlink:type="simple"><person-group><name name-style="western"><surname>Morgado</surname><given-names>EH</given-names></name><name name-style="western"><surname>Tanaka</surname><given-names>MO</given-names></name></person-group> (<year>2001</year>) <article-title>The macrofauna associated with the bryozoan <italic>Schizoporella errata</italic> (Walters) in southeastern Brazil.</article-title><source>Scientia Marina</source><volume>65</volume>: <fpage>173</fpage>-<lpage>181</lpage>.</mixed-citation></ref><ref id="B93"><mixed-citation xmlns:xlink="http://www.w3.org/1999/xlink" xlink:type="simple"><person-group><name name-style="western"><surname>Monteiro</surname><given-names>AMG</given-names></name></person-group> (<year>1987</year>) <source>Ophiuroidea (Echinodermata) da região de Ubatuba (SP) - Aspectos morfológicos e ecológicos. PhD thesis, University of São Paulo, São Paulo.</source></mixed-citation></ref><ref id="B58"><mixed-citation xmlns:xlink="http://www.w3.org/1999/xlink" xlink:type="simple"><person-group><name name-style="western"><surname>Hendler</surname><given-names>G</given-names></name></person-group> (<year>2005</year>) <article-title>Two new brittle star species of the genus <italic>Ophiothrix</italic> (Echinodermata: Ophiuroidea: Ophiotrichidae) from coral reefs in the southern Caribbean Sea, with notes on their biology.</article-title><source>Caribbean Journal of Science</source><volume>41</volume>: <fpage>583</fpage>-<lpage>599</lpage>.</mixed-citation></ref></ref-list></tp:taxon-treatment>
