# Supplementary material for: A taxonomic guide to the brittle-stars (Echinodermata, Ophiuroidea) from the State of Paraíba continental shelf, Northeastern Brazil
Source: Zookeys. 2013 Jun 10;(307):45–96. doi: 10.3897/zookeys.307.4673 (PMC3689063; doi:10.3897/zookeys.307.4673)
Supplement: XML Treatment for Ophiactis quinqueradia [file zookeys.307.4673-treatment13.xml]

<!DOCTYPE tp:taxon-treatment
  PUBLIC "-//TaxonX//DTD Taxonomic Treatment Publishing DTD v0 20100105//EN" "tax-treatment-NSO.dtd">
<tp:taxon-treatment xmlns:tp="http://www.plazi.org/taxpub"><tp:treatment-meta><mixed-citation publication-type="journal"><person-group><name><surname>Gondim</surname><given-names>Anne I.</given-names></name><name><surname>Alonso</surname><given-names>Carmen</given-names></name><name><surname>Dias</surname><given-names>Thelma L. P.</given-names></name><name><surname>Manso</surname><given-names>Cynthia L. C.</given-names></name><name><surname>Christoffersen</surname><given-names>Martin L.</given-names></name></person-group><article-title>A taxonomic guide to the brittle-stars (Echinodermata, Ophiuroidea) from the State of Paraíba continental shelf, Northeastern Brazil</article-title><source>Zookeys</source><day>10</day><month>6</month><year>2013</year><volume>2013</volume><issue>307</issue><fpage>45</fpage><lpage>96</lpage><pub-id pub-id-type="doi">10.3897/zookeys.307.4673</pub-id></mixed-citation></tp:treatment-meta><tp:nomenclature><tp:taxon-name>
                            <tp:taxon-name-part taxon-name-part-type="genus">Ophiactis</tp:taxon-name-part>
                            <tp:taxon-name-part taxon-name-part-type="species">quinqueradia</tp:taxon-name-part>
                            <object-id xmlns:xlink="http://www.w3.org/1999/xlink" xlink:type="simple">http://species-id.net/wiki/Ophiactis_quinqueradia</object-id>
                        </tp:taxon-name><tp:taxon-authority>Ljungman, 1872</tp:taxon-authority><xref ref-type="fig" rid="F8">Figure 8a–f</xref></tp:nomenclature><tp:treatment-sec sec-type="Description"><title>Description.</title><p>Five arms. Disk circular to pentagonal (dd = 2.48 to 7.62 mm). Covered by imbricating scales of irregular sizes. Scales at center of disk smaller, the largest on interradial field and mainly on lateral margins of radial shields (<xref ref-type="fig" rid="F8">Fig. 8a</xref>). Sparsely distributed small spines on aboral region of disk. Radial shields long and separated over almost full length by three long scales (<xref ref-type="fig" rid="F8">Fig. 8f</xref>). Ventral interradius covered by small spines on small and imbricating scales (<xref ref-type="fig" rid="F8">Fig. 8b</xref>). Bursal slits long and wide. Oral shields long, diamond-shaped, proximally enlarged and distally narrow (<xref ref-type="fig" rid="F8">Fig. 8c</xref>). Adoral shields large, laterally wide. Two or three small, spatulate, oral papillae, distal papilla broader and proximal papilla slightly curved towards the interior of the mouth (<xref ref-type="fig" rid="F8">Fig. 8c</xref>). Dorsal arm plate wider than long, rectangular, with proximal margin rounded (<xref ref-type="fig" rid="F8">Fig. 8d</xref>). Ventral arm plate hexagonal (<xref ref-type="fig" rid="F8">Fig. 8e</xref>). Five or seven serrated arm spines, with a crown of denticles at tip. First dorsal spine small, second largest, and remaining decrease in size in the ventral direction. Single tentacle scale spatulate (<xref ref-type="fig" rid="F8">Fig. 8e</xref>).</p><fig id="F8" position="float" orientation="portrait"><label>Figure 8.</label><caption><p>Species of the family <tp:taxon-name>Ophiactidae</tp:taxon-name>. <italic><tp:taxon-name>Ophiactis quinqueradia</tp:taxon-name></italic> <bold>A</bold> dorsal view <bold>B</bold> ventral view <bold>C</bold> jaw <bold>D</bold> dorsal view of the arms <bold>E</bold> ventral view of the arms <bold>F</bold> detail of the radial shields. <italic><tp:taxon-name>Ophiactis savignyi</tp:taxon-name></italic> <bold>G</bold> dorsal view, detail of the radial shields <bold>H</bold> ventral view <bold>I</bold> jaw <bold>J</bold> dorsal view of the arms <bold>L</bold> ventral view of the arms. Scale bar = 1 mm.</p></caption><graphic xmlns:xlink="http://www.w3.org/1999/xlink" xlink:href="ZooKeys-307-045-g008.jpg" position="float" orientation="portrait" xlink:type="simple"/></fig></tp:treatment-sec><tp:treatment-sec sec-type="Distribution"><title>Distribution.</title><p>The Bahamas, the islands off southern Florida, off Mississippi, Texas offshore reefs, the Antilles, Mexican Caribbean, Cuba, Belize, Panama, and Brazil (<xref ref-type="bibr" rid="B60">Hendler et al. 1995</xref>, <xref ref-type="bibr" rid="B38">Durán-Gonzáles et al. 2005</xref>, <xref ref-type="bibr" rid="B61">Hernández-Herrejón et al. 2008</xref>). In Brazil from Maranhão, Ceará, Rio Grande do Norte, Pernambuco, Alagoas (<xref ref-type="bibr" rid="B2">Albuquerque 1986</xref>, <xref ref-type="bibr" rid="B51">Gondim et al. <italic>in press</italic></xref>), and Espírito Santo (<xref ref-type="bibr" rid="B117">Tommasi 1970</xref>). This is the first record for the State of Paraíba. Intertidal to 640 m. Recorded between 11 and 34 m in the present study.</p><!--PageBreak--><!--PageBreak--></tp:treatment-sec><tp:treatment-sec sec-type="Remarks"><title>Remarks.</title><p>This species lives on bottoms of mud, sand, gravel or corals, being very common in sponges (<xref ref-type="bibr" rid="B117">Tommasi 1970</xref>). According to <xref ref-type="bibr" rid="B60">Hendler et al. (1995)</xref>, it is an endocommensal of sponges. In Cuba, concentrations of 200 to 300 individuals of <italic><tp:taxon-name>Ophiactis quinqueradia</tp:taxon-name></italic> were recorded as endocommensal of sponges <italic><tp:taxon-name>Agelas</tp:taxon-name></italic> sp. (<xref ref-type="bibr" rid="B1">Abreu-Pérez et al. 2005</xref>), <italic><tp:taxon-name>Verongia lacunosa</tp:taxon-name></italic> (Lamarck, 1816) and <italic><tp:taxon-name>Neofibularia notitangere</tp:taxon-name></italic> (Duchassaing and Michelotti, 1864) (<xref ref-type="bibr" rid="B63">Hopkins et al. 1977</xref>, <xref ref-type="bibr" rid="B69">Kissling and Taylor 1977</xref>, <xref ref-type="bibr" rid="B55">Hendler 1984</xref>). In the examined specimens a dorsal arm plate was sometimes subdivided into two or three small plates of irregular shapes.</p></tp:treatment-sec><ref-list><ref id="B60"><mixed-citation xmlns:xlink="http://www.w3.org/1999/xlink" xlink:type="simple"><person-group><name name-style="western"><surname>Hendler</surname><given-names>G</given-names></name><name name-style="western"><surname>Miller</surname><given-names>JE</given-names></name><name name-style="western"><surname>Pawson</surname><given-names>DL</given-names></name><name name-style="western"><surname>Kier</surname><given-names>PM</given-names></name></person-group> (<year>1995</year>) <source>Sea stars, sea urchins and allies: echinoderms of Florida and the Caribbean.</source><publisher-name>Smithsonian Institution Press</publisher-name>, <publisher-loc>Washington</publisher-loc>, <lpage>390</lpage> pp.</mixed-citation></ref><ref id="B38"><mixed-citation xmlns:xlink="http://www.w3.org/1999/xlink" xlink:type="simple"><person-group><name name-style="western"><surname>Durán-González</surname><given-names>A</given-names></name><name name-style="western"><surname>Laguarda-Figueras</surname><given-names>A</given-names></name><name name-style="western"><surname>Solís-Marín</surname><given-names>FA</given-names></name><name name-style="western"><surname>Sánchez</surname><given-names>BEB</given-names></name><name name-style="western"><surname>Ahearn</surname><given-names>CG</given-names></name><name name-style="western"><surname>Torres-Vega</surname><given-names>J</given-names></name></person-group> (<year>2005</year>) <article-title>Echinoderms (Echinodermata) from the Mexican waters of the Gulf of Mexico.</article-title><source>Revista de Biologia Tropical</source><volume>53</volume>: <fpage>53</fpage>-<lpage>68</lpage>.</mixed-citation></ref><ref id="B61"><mixed-citation xmlns:xlink="http://www.w3.org/1999/xlink" xlink:type="simple"><person-group><name name-style="western"><surname>Hernandéz-Herrejón</surname><given-names>LA</given-names></name><name name-style="western"><surname>Solís-Marín</surname><given-names>FA</given-names></name><name name-style="western"><surname>Laguarda-Figueras</surname><given-names>A</given-names></name></person-group> (<year>2008</year>) <article-title>Ophiuroids (Echinodermata: Ophiuroidea) from the Mexican waters of the Gulf of Mexico.</article-title><source>Revista de Biologia Tropical</source><volume>56</volume>: <fpage>83</fpage>-<lpage>167</lpage>.</mixed-citation></ref><ref id="B2"><mixed-citation xmlns:xlink="http://www.w3.org/1999/xlink" xlink:type="simple"><person-group><name name-style="western"><surname>Albuquerque</surname><given-names>MN</given-names></name></person-group> (<year>1986</year>) <source>Ophiuroidea Gray, 1840 (Echinodermata) da plataforma continental do norte e nordeste brasileiro. PhD thesis, São Paulo: University of São Paulo.</source></mixed-citation></ref><ref id="B51"><mixed-citation xmlns:xlink="http://www.w3.org/1999/xlink" xlink:type="simple"><person-group><name name-style="western"><surname>Gondim</surname><given-names>AI</given-names></name><name name-style="western"><surname>Dias</surname><given-names>TLP</given-names></name><name name-style="western"><surname>Manso</surname><given-names>CLC</given-names></name><name name-style="western"><surname>Christoffersen</surname><given-names>ML</given-names></name></person-group> (<year>in press</year>) <source>Annotated checklist of Echinoderms from Maranhão and Piauí States, Northeastern Brazil. Check List.</source></mixed-citation></ref><ref id="B117"><mixed-citation xmlns:xlink="http://www.w3.org/1999/xlink" xlink:type="simple"><person-group><name name-style="western"><surname>Tommasi</surname><given-names>LR</given-names></name></person-group> (<year>1970</year>) <source>Os ofiuróides recentes do Brasil e de regiões vizinhas. Contribuições do Instituto Oceanográfico, Universidade de São Paulo Série Oceanografia Biológica 20: 1–146.</source> doi: <ext-link ext-link-type="uri" xlink:href="http://dx.doi.org/10.1590/S0373-55241971000100001" xlink:type="simple">10.1590/S0373-55241971000100001</ext-link></mixed-citation></ref><ref id="B1"><mixed-citation xmlns:xlink="http://www.w3.org/1999/xlink" xlink:type="simple"><person-group><name name-style="western"><surname>Abreu-Pérez</surname><given-names>M</given-names></name><name name-style="western"><surname>Solís-Main</surname><given-names>FA</given-names></name><name name-style="western"><surname>Laguarda-Figueras</surname><given-names>A</given-names></name></person-group> (<year>2005</year>) <article-title>Catalogue of neritic-benthonic echinoderms (Echinodermata: Asteroidea and Ophiuroidea) from the Cuban Archipelago.</article-title><source>Revista de Biologia Tropical</source><volume>53</volume>: <fpage>29</fpage>-<lpage>52</lpage>.</mixed-citation></ref><ref id="B63"><mixed-citation xmlns:xlink="http://www.w3.org/1999/xlink" xlink:type="simple"><person-group><name name-style="western"><surname>Hopkins</surname><given-names>TS</given-names></name><name name-style="western"><surname>Blizzard</surname><given-names>DR</given-names></name><name name-style="western"><surname>Brawley</surname><given-names>SA</given-names></name><name name-style="western"><surname>Earle</surname><given-names>SA</given-names></name><name name-style="western"><surname>Grimm</surname><given-names>DE</given-names></name><name name-style="western"><surname>Gilbert</surname><given-names>DK</given-names></name><name name-style="western"><surname>Johnson</surname><given-names>PG</given-names></name><name name-style="western"><surname>Livingston</surname><given-names>E</given-names></name><name name-style="western"><surname>Lutz</surname><given-names>CH</given-names></name><name name-style="western"><surname>Shaw</surname><given-names>JK</given-names></name><name name-style="western"><surname>Shaw</surname><given-names>BB</given-names></name></person-group> (<year>1977</year>) <article-title>A preliminary characterization of the biotic components of composite strip tracts on the Florida Middlegrounds, northeastern Gulf of Mexico.</article-title> In: <person-group><name name-style="western"><surname>Taylor</surname><given-names>DL</given-names></name></person-group> (<role>Ed</role>). <issue-title>, Proceedings.</issue-title><source>Third International Coral Reef Symposium, volume 1 (Biology). Rosenstiel School of Marine and Atmospheric Science, University of Miami, Florida</source>: <fpage>31</fpage>-<lpage>37</lpage>.</mixed-citation></ref><ref id="B69"><mixed-citation xmlns:xlink="http://www.w3.org/1999/xlink" xlink:type="simple"><person-group><name name-style="western"><surname>Kissling</surname><given-names>DL</given-names></name><name name-style="western"><surname>Taylor</surname><given-names>GT</given-names></name></person-group> (<year>1977</year>) <article-title>Habitat factors for reef-dwelling ophiuroids in the Florida Keys.</article-title> In: <person-group><name name-style="western"><surname>Taylor</surname><given-names>DL</given-names></name></person-group> (<role>Ed</role>). <issue-title>Proceedings.</issue-title><source>Third International Coral Reef Symposium, volume 1 (Biology). Rosenstiel School of Marine and Atmospheric Science, University of Miami, Florida</source>: <fpage>225</fpage>-<lpage>231</lpage>.</mixed-citation></ref><ref id="B55"><mixed-citation xmlns:xlink="http://www.w3.org/1999/xlink" xlink:type="simple"><person-group><name name-style="western"><surname>Hendler</surname><given-names>G</given-names></name></person-group> (<year>1984</year>) <source>The association of <italic>Ophiothrix lineata</italic> and <italic>Callyspongia vaginalis</italic>: A brittlestar-sponge cleaning symbiosis? Marine Ecology (Pubblicazioni della Stazione Zoologica di Napoli I)5: 9–27.</source> doi: <ext-link ext-link-type="uri" xlink:href="http://dx.doi.org/10.1111/j.1439-0485.1984.tb00304.x" xlink:type="simple">10.1111/j.1439-0485.1984.tb00304.x</ext-link></mixed-citation></ref></ref-list></tp:taxon-treatment>
