# Supplementary material for: A taxonomic guide to the brittle-stars (Echinodermata, Ophiuroidea) from the State of Paraíba continental shelf, Northeastern Brazil
Source: Zookeys. 2013 Jun 10;(307):45–96. doi: 10.3897/zookeys.307.4673 (PMC3689063; doi:10.3897/zookeys.307.4673)
Supplement: XML Treatment for Ophiactis savignyi [file zookeys.307.4673-treatment14.xml]

<!DOCTYPE tp:taxon-treatment
  PUBLIC "-//TaxonX//DTD Taxonomic Treatment Publishing DTD v0 20100105//EN" "tax-treatment-NSO.dtd">
<tp:taxon-treatment xmlns:tp="http://www.plazi.org/taxpub"><tp:treatment-meta><mixed-citation publication-type="journal"><person-group><name><surname>Gondim</surname><given-names>Anne I.</given-names></name><name><surname>Alonso</surname><given-names>Carmen</given-names></name><name><surname>Dias</surname><given-names>Thelma L. P.</given-names></name><name><surname>Manso</surname><given-names>Cynthia L. C.</given-names></name><name><surname>Christoffersen</surname><given-names>Martin L.</given-names></name></person-group><article-title>A taxonomic guide to the brittle-stars (Echinodermata, Ophiuroidea) from the State of Paraíba continental shelf, Northeastern Brazil</article-title><source>Zookeys</source><day>10</day><month>6</month><year>2013</year><volume>2013</volume><issue>307</issue><fpage>45</fpage><lpage>96</lpage><pub-id pub-id-type="doi">10.3897/zookeys.307.4673</pub-id></mixed-citation></tp:treatment-meta><tp:nomenclature><tp:taxon-name>
                            <tp:taxon-name-part taxon-name-part-type="genus">Ophiactis</tp:taxon-name-part>
                            <tp:taxon-name-part taxon-name-part-type="species">savignyi</tp:taxon-name-part>
                            <object-id xmlns:xlink="http://www.w3.org/1999/xlink" xlink:type="simple">http://species-id.net/wiki/Ophiactis_savignyi</object-id>
                        </tp:taxon-name><tp:taxon-authority>(Müller &amp; Troschel, 1842)</tp:taxon-authority><xref ref-type="fig" rid="F8">Figure 8g–l</xref></tp:nomenclature><tp:treatment-sec sec-type="Description"><title>Description.</title><p>Six arms. Disk circular (dd = 1.3 mm). Covered by numerous imbricating scales. Some small spines on scales at margin of disk (<xref ref-type="fig" rid="F8">Fig. 8g</xref>). Radial shields large, triangular, contiguous (<xref ref-type="fig" rid="F8">Fig. 8g</xref>). Ventral interradus with some spines on the scales (<xref ref-type="fig" rid="F8">Fig. 8h</xref>). Bursal slit enlarged. Oral shields oval (<xref ref-type="fig" rid="F8">Fig. 8i</xref>). Adoral shields widened laterally. One oral papilla on each side of jaw angle (<xref ref-type="fig" rid="F8">Fig. 8i</xref>). Apical papilla well developed. Dorsal arm plate wider than long, sometimes subdivided into two plates (<xref ref-type="fig" rid="F8">Fig. 8j</xref>). Ventral arm plate octogonal. Six arm spines, with denticles along margin and at tip (<xref ref-type="fig" rid="F8">Fig. 8l</xref>). Single tentacle scale semi-elliptical (<xref ref-type="fig" rid="F8">Fig. 8l</xref>).</p></tp:treatment-sec><tp:treatment-sec sec-type="Distribution"><title>Distribution.</title><p>Cosmopolitan, in warm waters throughout the western Indo-Pacific, eastern Pacific, including Malpelo Island off western coast of Colombia, and both sides of the Atlantic, including Ascension island in the South Atlantic. Western Atlantic from South Carolina, Bermuda, Mexican Caribbean, Honduras, and Brazil (<xref ref-type="bibr" rid="B35">Devaney 1974</xref>, <xref ref-type="bibr" rid="B101">Pawson 1978</xref>, <xref ref-type="bibr" rid="B60">Hendler et al. 1995</xref>, <xref ref-type="bibr" rid="B38">Durán-Gonzáles et al. 2005</xref>, <xref ref-type="bibr" rid="B28">Cohen-Rengifo et al. 2009</xref>). In Brazil from Amapá, Pará, Maranhão (<xref ref-type="bibr" rid="B2">Albuquerque 1986</xref>), Ceará (<xref ref-type="bibr" rid="B75">Lima-Verde 1969</xref>), Paraíba (<xref ref-type="bibr" rid="B47">Gondim et al. 2008</xref>), Pernambuco (<xref ref-type="bibr" rid="B117">Tommasi 1970</xref>), Alagoas (<xref ref-type="bibr" rid="B92">Miranda et al. 2012</xref>), Bahia (<xref ref-type="bibr" rid="B6">Alves and Cerqueira 2000</xref>), Abrolhos off southern Bahia (<xref ref-type="bibr" rid="B117">Tommasi 1970</xref>), Rio de Janeiro (<xref ref-type="bibr" rid="B17">Brito 1960</xref>), and São Paulo (<xref ref-type="bibr" rid="B117">Tommasi 1970</xref>). Intertidal to 518 m. Found at 10 m in this study.</p></tp:treatment-sec><tp:treatment-sec sec-type="Remarks"><title>Remarks.</title><p>Species found in all reef zones, seagrass beds, mangroves, and in contaminated communities (<xref ref-type="bibr" rid="B60">Hendler et al. 1995</xref>). According to <xref ref-type="bibr" rid="B81">Madsen (1970)</xref>, <italic><tp:taxon-name>Ophiactis savignyi</tp:taxon-name></italic> is very polymorphic, resulting in a vast synonymy. Juveniles are frequently found in large densities inside sponges, possibly as commensals (<xref ref-type="bibr" rid="B64">Hyman 1955</xref>). <xref ref-type="bibr" rid="B32">Cuénot (1948)</xref> considers this behavior a case of pseudocommensalism, due to its marked positive stereotropism. Young forms (up to 4 mm in disk diameter) reproduce by fissiparity, although <xref ref-type="bibr" rid="B35">Devaney (1974)</xref> found no indications of this reproductive mode, while large specimens may reproduce both sexually and asexually (<xref ref-type="bibr" rid="B117">Tommasi 1970</xref>). <xref ref-type="bibr" rid="B47">Gondim et al. (2008)</xref> observed that they may live permanently in phytal communities, in which several life stages were found.</p><!--PageBreak--></tp:treatment-sec><tp:treatment-sec><!--Section generated to contain objects referenced in tp:taxon-treatment.--><fig id="F8" position="float" orientation="portrait"><label>Figure 8.</label><caption><p>Species of the family <tp:taxon-name>Ophiactidae</tp:taxon-name>. <italic><tp:taxon-name>Ophiactis quinqueradia</tp:taxon-name></italic> <bold>A</bold> dorsal view <bold>B</bold> ventral view <bold>C</bold> jaw <bold>D</bold> dorsal view of the arms <bold>E</bold> ventral view of the arms <bold>F</bold> detail of the radial shields. <italic><tp:taxon-name>Ophiactis savignyi</tp:taxon-name></italic> <bold>G</bold> dorsal view, detail of the radial shields <bold>H</bold> ventral view <bold>I</bold> jaw <bold>J</bold> dorsal view of the arms <bold>L</bold> ventral view of the arms. Scale bar = 1 mm.</p></caption><graphic xmlns:xlink="http://www.w3.org/1999/xlink" xlink:href="ZooKeys-307-045-g008.jpg" position="float" orientation="portrait" xlink:type="simple"/></fig></tp:treatment-sec><ref-list><ref id="B35"><mixed-citation xmlns:xlink="http://www.w3.org/1999/xlink" xlink:type="simple"><person-group><name name-style="western"><surname>Devaney</surname><given-names>DM</given-names></name></person-group> (<year>1974</year>) <article-title>Shallow-water echinoderms from British-Honduras, with a description of a new species of <italic>Ophiocoma</italic> (Ophiuroidea).</article-title><source>Bulletin of Marine Science</source><volume>24</volume>: <fpage>122</fpage>-<lpage>164</lpage>.</mixed-citation></ref><ref id="B101"><mixed-citation xmlns:xlink="http://www.w3.org/1999/xlink" xlink:type="simple"><person-group><name name-style="western"><surname>Pawson</surname><given-names>DL</given-names></name></person-group> (<year>1978</year>) <article-title>The echinoderm fauna of Ascension Island, South Atlantic Ocean.</article-title><source>Smithsonian Contributions to Marine Science</source><volume>2</volume>: <fpage>1</fpage>-<lpage>31</lpage>. doi: <ext-link ext-link-type="uri" xlink:href="http://dx.doi.org/10.5479/si.01960768.2.1" xlink:type="simple">10.5479/si.01960768.2.1</ext-link></mixed-citation></ref><ref id="B60"><mixed-citation xmlns:xlink="http://www.w3.org/1999/xlink" xlink:type="simple"><person-group><name name-style="western"><surname>Hendler</surname><given-names>G</given-names></name><name name-style="western"><surname>Miller</surname><given-names>JE</given-names></name><name name-style="western"><surname>Pawson</surname><given-names>DL</given-names></name><name name-style="western"><surname>Kier</surname><given-names>PM</given-names></name></person-group> (<year>1995</year>) <source>Sea stars, sea urchins and allies: echinoderms of Florida and the Caribbean.</source><publisher-name>Smithsonian Institution Press</publisher-name>, <publisher-loc>Washington</publisher-loc>, <lpage>390</lpage> pp.</mixed-citation></ref><ref id="B38"><mixed-citation xmlns:xlink="http://www.w3.org/1999/xlink" xlink:type="simple"><person-group><name name-style="western"><surname>Durán-González</surname><given-names>A</given-names></name><name name-style="western"><surname>Laguarda-Figueras</surname><given-names>A</given-names></name><name name-style="western"><surname>Solís-Marín</surname><given-names>FA</given-names></name><name name-style="western"><surname>Sánchez</surname><given-names>BEB</given-names></name><name name-style="western"><surname>Ahearn</surname><given-names>CG</given-names></name><name name-style="western"><surname>Torres-Vega</surname><given-names>J</given-names></name></person-group> (<year>2005</year>) <article-title>Echinoderms (Echinodermata) from the Mexican waters of the Gulf of Mexico.</article-title><source>Revista de Biologia Tropical</source><volume>53</volume>: <fpage>53</fpage>-<lpage>68</lpage>.</mixed-citation></ref><ref id="B28"><mixed-citation xmlns:xlink="http://www.w3.org/1999/xlink" xlink:type="simple"><person-group><name name-style="western"><surname>Cohen-Rengifo</surname><given-names>M</given-names></name><name name-style="western"><surname>Bessudo</surname><given-names>S</given-names></name><name name-style="western"><surname>Soler</surname><given-names>G</given-names></name></person-group> (<year>2009</year>) <article-title>Echinoderms, Malpelo fauna and flora sanctuary, Colombian Pacific: New reports and distributional issues.</article-title><source>Check List</source><volume>5</volume>: <fpage>702</fpage>-<lpage>711</lpage>.</mixed-citation></ref><ref id="B2"><mixed-citation xmlns:xlink="http://www.w3.org/1999/xlink" xlink:type="simple"><person-group><name name-style="western"><surname>Albuquerque</surname><given-names>MN</given-names></name></person-group> (<year>1986</year>) <source>Ophiuroidea Gray, 1840 (Echinodermata) da plataforma continental do norte e nordeste brasileiro. PhD thesis, São Paulo: University of São Paulo.</source></mixed-citation></ref><ref id="B75"><mixed-citation xmlns:xlink="http://www.w3.org/1999/xlink" xlink:type="simple"><person-group><name name-style="western"><surname>Lima-Verde</surname><given-names>JS</given-names></name></person-group> (<year>1969</year>) <article-title>Primeira contribuiçăo ao inventário dos equinodermos do Nordeste brasileiro.</article-title><source>Arquivos de Ciências do Mar</source><volume>9</volume>: <fpage>9</fpage>-<lpage>13</lpage>.</mixed-citation></ref><ref id="B47"><mixed-citation xmlns:xlink="http://www.w3.org/1999/xlink" xlink:type="simple"><person-group><name name-style="western"><surname>Gondim</surname><given-names>AI</given-names></name><name name-style="western"><surname>Lacouth</surname><given-names>P</given-names></name><name name-style="western"><surname>Alonso</surname><given-names>C</given-names></name><name name-style="western"><surname>Manso</surname><given-names>CLC</given-names></name></person-group> (<year>2008</year>) <source>Echinodermata da Praia do Cabo Branco, João Pessoa, Paraíba, Brasil. Biota Neotropica 8: 151–159. <ext-link ext-link-type="uri" xlink:href="http://www.biotaneotropica.org.br/v8n2/pt/abstract?inventory+bn02408022008" xlink:type="simple">http://www.biotaneotropica.org.br/v8n2/pt/abstract?inventory+bn02408022008</ext-link>,</source> doi: <ext-link ext-link-type="uri" xlink:href="http://dx.doi.org/10.1590/S1676-06032008000200016" xlink:type="simple">10.1590/S1676-06032008000200016</ext-link></mixed-citation></ref><ref id="B117"><mixed-citation xmlns:xlink="http://www.w3.org/1999/xlink" xlink:type="simple"><person-group><name name-style="western"><surname>Tommasi</surname><given-names>LR</given-names></name></person-group> (<year>1970</year>) <source>Os ofiuróides recentes do Brasil e de regiões vizinhas. Contribuições do Instituto Oceanográfico, Universidade de São Paulo Série Oceanografia Biológica 20: 1–146.</source> doi: <ext-link ext-link-type="uri" xlink:href="http://dx.doi.org/10.1590/S0373-55241971000100001" xlink:type="simple">10.1590/S0373-55241971000100001</ext-link></mixed-citation></ref><ref id="B92"><mixed-citation xmlns:xlink="http://www.w3.org/1999/xlink" xlink:type="simple"><person-group><name name-style="western"><surname>Miranda</surname><given-names>ALS</given-names></name><name name-style="western"><surname>Lima</surname><given-names>MLF</given-names></name><name name-style="western"><surname>Sovierzoski</surname><given-names>HH</given-names></name><name name-style="western"><surname>Correia</surname><given-names>MD</given-names></name></person-group> (<year>2012</year>) <article-title>Inventory of the Echinodermata collection from the Universidade Federal de Alagoas.</article-title><source>Biota Neotropica</source><volume>12</volume>: <fpage>136</fpage>-<lpage>146</lpage>. doi: <ext-link ext-link-type="uri" xlink:href="http://dx.doi.org/10.1590/S1676-06032012000200014" xlink:type="simple">10.1590/S1676-06032012000200014</ext-link></mixed-citation></ref><ref id="B6"><mixed-citation xmlns:xlink="http://www.w3.org/1999/xlink" xlink:type="simple"><person-group><name name-style="western"><surname>Alves</surname><given-names>OFF</given-names></name><name name-style="western"><surname>Cerqueira</surname><given-names>WRP</given-names></name></person-group> (<year>2000</year>) <article-title>Echinodermata das praias de Salvador (Bahia, Brasil).</article-title><source>Revista Brasileira de Zoologia</source><volume>17</volume>: <fpage>543</fpage>-<lpage>553</lpage>. doi: <ext-link ext-link-type="uri" xlink:href="http://dx.doi.org/10.1590/S0101-81752000000200024" xlink:type="simple">10.1590/S0101-81752000000200024</ext-link></mixed-citation></ref><ref id="B17"><mixed-citation xmlns:xlink="http://www.w3.org/1999/xlink" xlink:type="simple"><person-group><name name-style="western"><surname>Brito</surname><given-names>IM</given-names></name></person-group> (<year>1960</year>) <article-title>Os ofiuroides do Rio de Janeiro. Parte I - Ophiotrichidae, Ophiochtonidae e Ophiactidae.</article-title><source>Avulsos do Centro de Estudos Zoológicos da Universidade de Brasília</source><volume>6</volume>: <fpage>1</fpage>-<lpage>4</lpage>.</mixed-citation></ref><ref id="B81"><mixed-citation xmlns:xlink="http://www.w3.org/1999/xlink" xlink:type="simple"><person-group><name name-style="western"><surname>Madsen</surname><given-names>FJ</given-names></name></person-group> (<year>1970</year>) <article-title>West African Ophiuroids.</article-title><source>Atlantide Report</source><volume>11</volume>: <fpage>151</fpage>-<lpage>243</lpage>.</mixed-citation></ref><ref id="B64"><mixed-citation xmlns:xlink="http://www.w3.org/1999/xlink" xlink:type="simple"><person-group><name name-style="western"><surname>Hyman</surname><given-names>LH</given-names></name></person-group> (<year>1955</year>) <source>The Invertebrates: Echinodermata. Volume 4.</source><publisher-name>McGraw-Hill</publisher-name>, <publisher-loc>New York</publisher-loc>, <lpage>63</lpage> pp.</mixed-citation></ref><ref id="B32"><mixed-citation xmlns:xlink="http://www.w3.org/1999/xlink" xlink:type="simple"><person-group><name name-style="western"><surname>Cuénot</surname><given-names>L</given-names></name></person-group> (<year>1948</year>) <article-title>Anatomie, éthologie et systématiques des echinoderms.</article-title> In: <person-group><name name-style="western"><surname>Grassé</surname><given-names>PP</given-names></name></person-group> (<role>Ed</role>). <issue-title/><source>Masson, Paris</source>: <fpage>3</fpage>-<lpage>275</lpage>.</mixed-citation></ref></ref-list></tp:taxon-treatment>
