# Supplementary material for: A taxonomic guide to the brittle-stars (Echinodermata, Ophiuroidea) from the State of Paraíba continental shelf, Northeastern Brazil
Source: Zookeys. 2013 Jun 10;(307):45–96. doi: 10.3897/zookeys.307.4673 (PMC3689063; doi:10.3897/zookeys.307.4673)
Supplement: XML Treatment for Ophionereis reticulata [file zookeys.307.4673-treatment15.xml]

<!DOCTYPE tp:taxon-treatment
  PUBLIC "-//TaxonX//DTD Taxonomic Treatment Publishing DTD v0 20100105//EN" "tax-treatment-NSO.dtd">
<tp:taxon-treatment xmlns:tp="http://www.plazi.org/taxpub"><tp:treatment-meta><mixed-citation publication-type="journal"><person-group><name><surname>Gondim</surname><given-names>Anne I.</given-names></name><name><surname>Alonso</surname><given-names>Carmen</given-names></name><name><surname>Dias</surname><given-names>Thelma L. P.</given-names></name><name><surname>Manso</surname><given-names>Cynthia L. C.</given-names></name><name><surname>Christoffersen</surname><given-names>Martin L.</given-names></name></person-group><article-title>A taxonomic guide to the brittle-stars (Echinodermata, Ophiuroidea) from the State of Paraíba continental shelf, Northeastern Brazil</article-title><source>Zookeys</source><day>10</day><month>6</month><year>2013</year><volume>2013</volume><issue>307</issue><fpage>45</fpage><lpage>96</lpage><pub-id pub-id-type="doi">10.3897/zookeys.307.4673</pub-id></mixed-citation></tp:treatment-meta><tp:nomenclature><tp:taxon-name>
                            <tp:taxon-name-part taxon-name-part-type="genus">Ophionereis</tp:taxon-name-part>
                            <tp:taxon-name-part taxon-name-part-type="species">reticulata</tp:taxon-name-part>
                            <object-id xmlns:xlink="http://www.w3.org/1999/xlink" xlink:type="simple">http://species-id.net/wiki/Ophionereis_reticulata</object-id>
                        </tp:taxon-name><tp:taxon-authority>(Say, 1825)</tp:taxon-authority><xref ref-type="fig" rid="F9">Figure 9a–e</xref></tp:nomenclature><tp:treatment-sec sec-type="Description"><title>Description.</title><p>Diskcircular to pentagonal (dd = 1.94 to 6.59 mm). Covered by numerous small and imbricating scales (<xref ref-type="fig" rid="F9">Fig. 9a</xref>). Radial shields small, triangular, elongated and largely separated (<xref ref-type="fig" rid="F9">Fig. 9a</xref>). Aboral surface of disk finely reticulated by fine brownish lines (<xref ref-type="fig" rid="F9">Fig. 9a</xref>). Bursal slits large and with genital papillae (<xref ref-type="fig" rid="F9">Fig. 9b</xref>). Oral shields diamond-shape, longer than wide (<xref ref-type="fig" rid="F9">Fig. 9c</xref>). Adoral shields distally flaring. Three to five oral papillae on each side of jaw angle (<xref ref-type="fig" rid="F9">Fig. 9c</xref>). Distal oral papilla slightly larger, other papillae diminishing progressively in size towards the mouth. Two to three apical papillae. Dorsal arm plates as wide as long, with rounded borders (<xref ref-type="fig" rid="F9">Fig. 9d</xref>). Accessory dorsal arm plates well developed, not touching the neighbouring dorsal plates. Three slightly flattened spines on lateral arm plates (<xref ref-type="fig" rid="F9">Fig. 9e</xref>). Single large, rounded, tentacle scale. Dark brown band (same colour as disk reticulation) along one arm segment, alternated by 3-6 light bands (<xref ref-type="fig" rid="F9">Fig. 9d</xref>).</p><fig id="F9" position="float" orientation="portrait"><label>Figure 9.</label><caption><p>Species of the family <tp:taxon-name>Ophionereididae</tp:taxon-name>. <italic><tp:taxon-name>Ophionereis reticulata</tp:taxon-name></italic> <bold>A</bold> dorsal view, detail of the radial shields <bold>B</bold> ventral view, detail of the genital scale (gs) <bold>C</bold> jaw <bold>D</bold> dorsal view of the arms <bold>E</bold> ventral view of the arms. <italic><tp:taxon-name>Ophionereis squamulosa</tp:taxon-name></italic> <bold>F</bold> dorsal view, detail of the accessory dorsal arm plate (adp) <bold>G</bold> ventral view <bold>H</bold> jaw <bold>I</bold> dorsal view of the arms <bold>J</bold> ventral view of the arms. Scale bar = 1 mm.</p></caption><graphic xmlns:xlink="http://www.w3.org/1999/xlink" xlink:href="ZooKeys-307-045-g009.jpg" position="float" orientation="portrait" xlink:type="simple"/></fig></tp:treatment-sec><tp:treatment-sec sec-type="Distribution"><title>Distribution.</title><p>Bermuda, North Carolina, South Carolina offshore reefs, Florida and the islands off southern Florida, the Bahamas, Texas offshore reefs, the Antilles, Mexican Caribbean, Belize, Honduras, Costa Rica, Panama, coast and islands off Caribbean Colombia, Venezuela, and Brazil (<xref ref-type="bibr" rid="B60">Hendler et al. 1995</xref>, <xref ref-type="bibr" rid="B22">Chavarro et al. 2004</xref>, <xref ref-type="bibr" rid="B38">Durán-Gonzáles et al. 2005</xref>, <xref ref-type="bibr" rid="B4">Alvarado et al. 2008</xref>, <xref ref-type="bibr" rid="B61">Hernández-Herrejón et al. 2008</xref>). In Brazil from Maranhão (<xref ref-type="bibr" rid="B2">Albuquerque 1986</xref>), Paraíba (<xref ref-type="bibr" rid="B47">Gondim et al. 2008</xref>), Pernambuco (<xref ref-type="bibr" rid="B44">Fernandes et al. 2002</xref>), Alagoas (<xref ref-type="bibr" rid="B92">Miranda et al. 2012</xref>), Bahia (<xref ref-type="bibr" rid="B18">Brito 1962</xref>), Abrolhos, off southern Bahia (<xref ref-type="bibr" rid="B117">Tommasi 1970</xref>), Rio de Janeiro (<xref ref-type="bibr" rid="B17">Brito 1960</xref>) and São Paulo (<xref ref-type="bibr" rid="B18">Brito 1962</xref>). Intertidal to 560 m. Found between 10 and 33 m in this study.</p></tp:treatment-sec><tp:treatment-sec sec-type="Remarks"><title>Remarks.</title><p>Occurs in moderate densities in seagrass beds, and on sand with pebbles (<xref ref-type="bibr" rid="B60">Hendler et al. 1995</xref>). It is known for its cannibalistic and predatory habit (<xref ref-type="bibr" rid="B83">Majer et al. 2009</xref>). <!--PageBreak--><italic><tp:taxon-name>Ophionereis reticulata</tp:taxon-name></italic> is common in shallow waters, living in reef zones under rocks, in coral fragments, and among algae. It has nocturnal habits. Autotomy is frequent (<xref ref-type="bibr" rid="B120">Ventura et al. 2007</xref>). It displays negative phototaxy, prefering dark crevices (<xref ref-type="bibr" rid="B12">Borges and Amaral 2005</xref>). The species is omnivorous, but feeding mainly on food of vegetable origin (<xref ref-type="bibr" rid="B123">Yokoyama and Amaral 2008</xref>). The ambulacral feet are used to dig, to maintain a flow of particles for feeding, including algae and diatom filaments from the surface sediment, and for locomotion (<xref ref-type="bibr" rid="B60">Hendler et al. 1995</xref>). The moderately large eggs suggest that this species has a lecithothrophic development (<xref ref-type="bibr" rid="B59">Hendler and Littman 1986</xref>). <italic><tp:taxon-name>Ophionereis reticulata</tp:taxon-name></italic> has been recorded in commensal association with the polychaete <italic><tp:taxon-name>Malmgreniella variegata</tp:taxon-name></italic> (Treadwell, 1917) (<xref ref-type="bibr" rid="B103">Pettibone 1993</xref>, <xref ref-type="bibr" rid="B108">Santa-Isabel et al. 1996</xref>, <xref ref-type="bibr" rid="B88">Martin and Britayev 1998</xref>), and <italic><tp:taxon-name>Hesione picta</tp:taxon-name></italic> (<xref ref-type="bibr" rid="B33">De Assis et al. 2012</xref>). This worm-brittle star symbiosis has also been reported for <italic><tp:taxon-name>Ophionereis annulata</tp:taxon-name></italic> (Le Conte, 1851) in the Gulf of Panama, suggesting that the association predates the Pliocene separation of the Atlantic and Pacific oceans (<xref ref-type="bibr" rid="B60">Hendler et al. 1995</xref>). According to <xref ref-type="bibr" rid="B24">Clark (1953)</xref> this species is closely related to <italic><tp:taxon-name>Ophionereis annulata</tp:taxon-name></italic> (Le Conte, 1851), which differs as to the length of the arm spine, aspect of the dorsal arm accessory plate, and reticulate pattern of the disc. The reticulate pattern is a taxonomic character widely used in distinguishing among the species of the genus <italic><tp:taxon-name>Ophionereis</tp:taxon-name></italic>. Unfortunately the material studied has lost much of this information. But the characters of the arms were important in distinguishing species.</p></tp:treatment-sec><ref-list><ref id="B60"><mixed-citation xmlns:xlink="http://www.w3.org/1999/xlink" xlink:type="simple"><person-group><name name-style="western"><surname>Hendler</surname><given-names>G</given-names></name><name name-style="western"><surname>Miller</surname><given-names>JE</given-names></name><name name-style="western"><surname>Pawson</surname><given-names>DL</given-names></name><name name-style="western"><surname>Kier</surname><given-names>PM</given-names></name></person-group> (<year>1995</year>) <source>Sea stars, sea urchins and allies: echinoderms of Florida and the Caribbean.</source><publisher-name>Smithsonian Institution Press</publisher-name>, <publisher-loc>Washington</publisher-loc>, <lpage>390</lpage> pp.</mixed-citation></ref><ref id="B22"><mixed-citation xmlns:xlink="http://www.w3.org/1999/xlink" xlink:type="simple"><person-group><name name-style="western"><surname>Chavarro</surname><given-names>SB</given-names></name><name name-style="western"><surname>Zea</surname><given-names>S</given-names></name><name name-style="western"><surname>Manuel</surname><given-names>Díaz JM</given-names></name></person-group> (<year>2004</year>) <article-title>Esponjas y otros microhábitats de ofiuros (Ophiuroidea: Echinodermata) em ambientes arrecifales del Archipiélago de San Bernardo (Caribe Colombiano).</article-title><source>Boletín de Investigaciones Marinas y Costeras</source><volume>33</volume>: <fpage>27</fpage>-<lpage>46</lpage>.</mixed-citation></ref><ref id="B38"><mixed-citation xmlns:xlink="http://www.w3.org/1999/xlink" xlink:type="simple"><person-group><name name-style="western"><surname>Durán-González</surname><given-names>A</given-names></name><name name-style="western"><surname>Laguarda-Figueras</surname><given-names>A</given-names></name><name name-style="western"><surname>Solís-Marín</surname><given-names>FA</given-names></name><name name-style="western"><surname>Sánchez</surname><given-names>BEB</given-names></name><name name-style="western"><surname>Ahearn</surname><given-names>CG</given-names></name><name name-style="western"><surname>Torres-Vega</surname><given-names>J</given-names></name></person-group> (<year>2005</year>) <article-title>Echinoderms (Echinodermata) from the Mexican waters of the Gulf of Mexico.</article-title><source>Revista de Biologia Tropical</source><volume>53</volume>: <fpage>53</fpage>-<lpage>68</lpage>.</mixed-citation></ref><ref id="B4"><mixed-citation xmlns:xlink="http://www.w3.org/1999/xlink" xlink:type="simple"><person-group><name name-style="western"><surname>Alvarado</surname><given-names>JJ</given-names></name><name name-style="western"><surname>Solís-Marin</surname><given-names>FA</given-names></name><name name-style="western"><surname>Ahearn</surname><given-names>C</given-names></name></person-group> (<year>2008</year>) <article-title>Echinoderms (Echinodermata) from Central America Caribbean.</article-title><source>Revista de Biologia Tropical</source><volume>56</volume>: <fpage>37</fpage>-<lpage>55</lpage>.</mixed-citation></ref><ref id="B61"><mixed-citation xmlns:xlink="http://www.w3.org/1999/xlink" xlink:type="simple"><person-group><name name-style="western"><surname>Hernandéz-Herrejón</surname><given-names>LA</given-names></name><name name-style="western"><surname>Solís-Marín</surname><given-names>FA</given-names></name><name name-style="western"><surname>Laguarda-Figueras</surname><given-names>A</given-names></name></person-group> (<year>2008</year>) <article-title>Ophiuroids (Echinodermata: Ophiuroidea) from the Mexican waters of the Gulf of Mexico.</article-title><source>Revista de Biologia Tropical</source><volume>56</volume>: <fpage>83</fpage>-<lpage>167</lpage>.</mixed-citation></ref><ref id="B2"><mixed-citation xmlns:xlink="http://www.w3.org/1999/xlink" xlink:type="simple"><person-group><name name-style="western"><surname>Albuquerque</surname><given-names>MN</given-names></name></person-group> (<year>1986</year>) <source>Ophiuroidea Gray, 1840 (Echinodermata) da plataforma continental do norte e nordeste brasileiro. PhD thesis, São Paulo: University of São Paulo.</source></mixed-citation></ref><ref id="B47"><mixed-citation xmlns:xlink="http://www.w3.org/1999/xlink" xlink:type="simple"><person-group><name name-style="western"><surname>Gondim</surname><given-names>AI</given-names></name><name name-style="western"><surname>Lacouth</surname><given-names>P</given-names></name><name name-style="western"><surname>Alonso</surname><given-names>C</given-names></name><name name-style="western"><surname>Manso</surname><given-names>CLC</given-names></name></person-group> (<year>2008</year>) <source>Echinodermata da Praia do Cabo Branco, João Pessoa, Paraíba, Brasil. Biota Neotropica 8: 151–159. <ext-link ext-link-type="uri" xlink:href="http://www.biotaneotropica.org.br/v8n2/pt/abstract?inventory+bn02408022008" xlink:type="simple">http://www.biotaneotropica.org.br/v8n2/pt/abstract?inventory+bn02408022008</ext-link>,</source> doi: <ext-link ext-link-type="uri" xlink:href="http://dx.doi.org/10.1590/S1676-06032008000200016" xlink:type="simple">10.1590/S1676-06032008000200016</ext-link></mixed-citation></ref><ref id="B44"><mixed-citation xmlns:xlink="http://www.w3.org/1999/xlink" xlink:type="simple"><person-group><name name-style="western"><surname>Fernandes</surname><given-names>MLB</given-names></name><name name-style="western"><surname>Tommasi</surname><given-names>LR</given-names></name><name name-style="western"><surname>Lima</surname><given-names>EJB</given-names></name></person-group> (<year>2002</year>) <article-title>Filo Echinodermata de Pernambuco.</article-title> In: <person-group><name name-style="western"><surname>Tabarelli</surname><given-names>M</given-names></name><name name-style="western"><surname>Silva</surname><given-names>JMC</given-names></name></person-group> (<role>Eds</role>). <issue-title>Diagnóstico da biodiversidade de Pernambuco. </issue-title><source>Massanga, Recife</source>: <fpage>405</fpage>-<lpage>428</lpage>.</mixed-citation></ref><ref id="B92"><mixed-citation xmlns:xlink="http://www.w3.org/1999/xlink" xlink:type="simple"><person-group><name name-style="western"><surname>Miranda</surname><given-names>ALS</given-names></name><name name-style="western"><surname>Lima</surname><given-names>MLF</given-names></name><name name-style="western"><surname>Sovierzoski</surname><given-names>HH</given-names></name><name name-style="western"><surname>Correia</surname><given-names>MD</given-names></name></person-group> (<year>2012</year>) <article-title>Inventory of the Echinodermata collection from the Universidade Federal de Alagoas.</article-title><source>Biota Neotropica</source><volume>12</volume>: <fpage>136</fpage>-<lpage>146</lpage>. doi: <ext-link ext-link-type="uri" xlink:href="http://dx.doi.org/10.1590/S1676-06032012000200014" xlink:type="simple">10.1590/S1676-06032012000200014</ext-link></mixed-citation></ref><ref id="B18"><mixed-citation xmlns:xlink="http://www.w3.org/1999/xlink" xlink:type="simple"><person-group><name name-style="western"><surname>Brito</surname><given-names>IM</given-names></name></person-group> (<year>1962</year>) <article-title>Ensaio de catálogo dos equinodermas do Brasil.</article-title><source>Avulso do Centro de Estudos de Zoologia da Universidade de Brasília</source><volume>13</volume>: <fpage>1</fpage>-<lpage>11</lpage>.</mixed-citation></ref><ref id="B117"><mixed-citation xmlns:xlink="http://www.w3.org/1999/xlink" xlink:type="simple"><person-group><name name-style="western"><surname>Tommasi</surname><given-names>LR</given-names></name></person-group> (<year>1970</year>) <source>Os ofiuróides recentes do Brasil e de regiões vizinhas. Contribuições do Instituto Oceanográfico, Universidade de São Paulo Série Oceanografia Biológica 20: 1–146.</source> doi: <ext-link ext-link-type="uri" xlink:href="http://dx.doi.org/10.1590/S0373-55241971000100001" xlink:type="simple">10.1590/S0373-55241971000100001</ext-link></mixed-citation></ref><ref id="B17"><mixed-citation xmlns:xlink="http://www.w3.org/1999/xlink" xlink:type="simple"><person-group><name name-style="western"><surname>Brito</surname><given-names>IM</given-names></name></person-group> (<year>1960</year>) <article-title>Os ofiuroides do Rio de Janeiro. Parte I - Ophiotrichidae, Ophiochtonidae e Ophiactidae.</article-title><source>Avulsos do Centro de Estudos Zoológicos da Universidade de Brasília</source><volume>6</volume>: <fpage>1</fpage>-<lpage>4</lpage>.</mixed-citation></ref><ref id="B83"><mixed-citation xmlns:xlink="http://www.w3.org/1999/xlink" xlink:type="simple"><person-group><name name-style="western"><surname>Majer</surname><given-names>AP</given-names></name><name name-style="western"><surname>Trigo</surname><given-names>JR</given-names></name><name name-style="western"><surname>Duarte</surname><given-names>LFL</given-names></name></person-group> (<year>2009</year>) <article-title>Evidence for an alarm signal in Ophiuroidea (Echinodermata).</article-title><source>Marine Biodiversity Records</source><volume>2</volume>: <fpage>1</fpage>-<lpage>7</lpage>. doi: <ext-link ext-link-type="uri" xlink:href="http://dx.doi.org/10.1017/S1755267209001067" xlink:type="simple">10.1017/S1755267209001067</ext-link></mixed-citation></ref><ref id="B120"><mixed-citation xmlns:xlink="http://www.w3.org/1999/xlink" xlink:type="simple"><person-group><name name-style="western"><surname>Ventura</surname><given-names>CRR</given-names></name><name name-style="western"><surname>Veríssimo</surname><given-names>I</given-names></name><name name-style="western"><surname>Nobre</surname><given-names>CC</given-names></name><name name-style="western"><surname>Zama</surname><given-names>PC</given-names></name></person-group> (<year>2007</year>) <source>Filo Echinodermata. In: Lavrado HP, Viana MS (Eds) Atlas de invertebrados marinhos da região central da Zona Econômica Exclusiva brasileira. Parte 1. Museu Nacional, Rio de Janeiro. Série Livros. 217–258.</source></mixed-citation></ref><ref id="B12"><mixed-citation xmlns:xlink="http://www.w3.org/1999/xlink" xlink:type="simple"><person-group><name name-style="western"><surname>Borges</surname><given-names>M</given-names></name><name name-style="western"><surname>Amaral</surname><given-names>ACZ</given-names></name></person-group> (<year>2005</year>) <article-title>Classe Ophiuroidea.</article-title> In: <person-group><name name-style="western"><surname>Amaral</surname><given-names>ACZ</given-names></name><name name-style="western"><surname>Rizzo</surname><given-names>AE</given-names></name><name name-style="western"><surname>Arruda</surname><given-names>EP</given-names></name></person-group> (<role>Eds</role>). <issue-title>Manual de Identificação dos Invertebrados Marinhos da região Sudeste-Sul do Brasil.</issue-title><source>Universidade de São Paulo, São Paulo</source>: <fpage>272</fpage>-<lpage>283</lpage>.</mixed-citation></ref><ref id="B123"><mixed-citation xmlns:xlink="http://www.w3.org/1999/xlink" xlink:type="simple"><person-group><name name-style="western"><surname>Yokoyama</surname><given-names>LQ</given-names></name><name name-style="western"><surname>Amaral</surname><given-names>ACZ</given-names></name></person-group> (<year>2008</year>) <article-title>The diet of <italic>Ophionereis reticulata</italic> (Echinodermata: Ophiuroidea) in southeastern Brazil.</article-title><source>Revista Brasileira de Zoologia</source><volume>25</volume>: <fpage>576</fpage>-<lpage>578</lpage>. doi: <ext-link ext-link-type="uri" xlink:href="http://dx.doi.org/10.1590/S0101-81752008000300029" xlink:type="simple">10.1590/S0101-81752008000300029</ext-link></mixed-citation></ref><ref id="B59"><mixed-citation xmlns:xlink="http://www.w3.org/1999/xlink" xlink:type="simple"><person-group><name name-style="western"><surname>Hendler</surname><given-names>G</given-names></name><name name-style="western"><surname>Littman</surname><given-names>BS</given-names></name></person-group> (<year>1986</year>) <article-title>The ploys of sex: relationships among the mode of reproduction, body size and habits of coral reef brittlestars.</article-title><source>Coral Reefs</source><volume>5</volume>: <fpage>31</fpage>-<lpage>42</lpage>. doi: <ext-link ext-link-type="uri" xlink:href="http://dx.doi.org/10.1007/BF00302169" xlink:type="simple">10.1007/BF00302169</ext-link></mixed-citation></ref><ref id="B103"><mixed-citation xmlns:xlink="http://www.w3.org/1999/xlink" xlink:type="simple"><person-group><name name-style="western"><surname>Pettibone</surname><given-names>MH</given-names></name></person-group> (<year>1993</year>) <source>Scaled polychaetes (Polynoidae) associated with ophiuroids and other invertebrates and review of species refered to <italic>Malmgrenia</italic> McIntosh and replaced by <italic>Malmgreniella</italic> Hartman, with descriptions of new taxa. Smithsonian Contributions to Zoology 538: 1–92.</source> doi: <ext-link ext-link-type="uri" xlink:href="http://dx.doi.org/10.5479/si.00810282.538" xlink:type="simple">10.5479/si.00810282.538</ext-link></mixed-citation></ref><ref id="B108"><mixed-citation xmlns:xlink="http://www.w3.org/1999/xlink" xlink:type="simple"><person-group><name name-style="western"><surname>Santa-Isabel</surname><given-names>LM</given-names></name><name name-style="western"><surname>Cerqueira</surname><given-names>WRP</given-names></name><name name-style="western"><surname>Alves</surname><given-names>OFS</given-names></name></person-group> (<year>1996</year>) <source>Associação entre <italic>Ophionereis reticulata</italic> (Say) (Ophiuroidea, Ophionereididae) e <italic>Malmgreniella variegata</italic> (Treadwell) (Polychaeta, Polynoidae) das praias de Salvador, Bahia, Brasil. Revista Brasileira de Zoologia13: 137–142.</source></mixed-citation></ref><ref id="B88"><mixed-citation xmlns:xlink="http://www.w3.org/1999/xlink" xlink:type="simple"><person-group><name name-style="western"><surname>Martin</surname><given-names>D</given-names></name><name name-style="western"><surname>Britayev</surname><given-names>TA</given-names></name></person-group> (<year>1998</year>) <article-title>Symbiotic polychaetes: review of known species.</article-title><source>Oceanography and Marie Biology, Annual Review</source><volume>36</volume>: <fpage>217</fpage>-<lpage>340</lpage>.</mixed-citation></ref><ref id="B33"><mixed-citation xmlns:xlink="http://www.w3.org/1999/xlink" xlink:type="simple"><person-group><name name-style="western"><surname>De Assis</surname><given-names>JE</given-names></name><name name-style="western"><surname>Bezerra</surname><given-names>EAS</given-names></name><name name-style="western"><surname>Brito</surname><given-names>RJ</given-names></name><name name-style="western"><surname>Gondim</surname><given-names>AI</given-names></name><name name-style="western"><surname>Christoffersen</surname><given-names>ML</given-names></name></person-group> (<year>2012</year>) <article-title>An association between <italic>Hesione picta</italic> (Polychaeta: Hesionidae) and <italic>Ophionereis reticulata</italic> (Ophiuroidea: Ophionereididae) from the Brazilian coast.</article-title><source>Zoological Studies</source><volume>51</volume>: <fpage>762</fpage>-<lpage>767</lpage>.</mixed-citation></ref><ref id="B24"><mixed-citation xmlns:xlink="http://www.w3.org/1999/xlink" xlink:type="simple"><person-group><name name-style="western"><surname>Clark</surname><given-names>AM</given-names></name></person-group> (<year>1953</year>) <article-title>A revision of the genus <italic>Ophionereis</italic> (Echinodermata, Ophiuroidea).</article-title><source>Proceedings of the Zoological Society of London</source><volume>123</volume>: <fpage>65</fpage>-<lpage>94</lpage>. doi: <ext-link ext-link-type="uri" xlink:href="http://dx.doi.org/10.1111/j.1096-3642.1953.tb00157.x" xlink:type="simple">10.1111/j.1096-3642.1953.tb00157.x</ext-link></mixed-citation></ref></ref-list></tp:taxon-treatment>
