# Supplementary material for: A taxonomic guide to the brittle-stars (Echinodermata, Ophiuroidea) from the State of Paraíba continental shelf, Northeastern Brazil
Source: Zookeys. 2013 Jun 10;(307):45–96. doi: 10.3897/zookeys.307.4673 (PMC3689063; doi:10.3897/zookeys.307.4673)
Supplement: XML Treatment for Ophionereis squamulosa [file zookeys.307.4673-treatment16.xml]

<!DOCTYPE tp:taxon-treatment
  PUBLIC "-//TaxonX//DTD Taxonomic Treatment Publishing DTD v0 20100105//EN" "tax-treatment-NSO.dtd">
<tp:taxon-treatment xmlns:tp="http://www.plazi.org/taxpub"><tp:treatment-meta><mixed-citation publication-type="journal"><person-group><name><surname>Gondim</surname><given-names>Anne I.</given-names></name><name><surname>Alonso</surname><given-names>Carmen</given-names></name><name><surname>Dias</surname><given-names>Thelma L. P.</given-names></name><name><surname>Manso</surname><given-names>Cynthia L. C.</given-names></name><name><surname>Christoffersen</surname><given-names>Martin L.</given-names></name></person-group><article-title>A taxonomic guide to the brittle-stars (Echinodermata, Ophiuroidea) from the State of Paraíba continental shelf, Northeastern Brazil</article-title><source>Zookeys</source><day>10</day><month>6</month><year>2013</year><volume>2013</volume><issue>307</issue><fpage>45</fpage><lpage>96</lpage><pub-id pub-id-type="doi">10.3897/zookeys.307.4673</pub-id></mixed-citation></tp:treatment-meta><tp:nomenclature><tp:taxon-name>
                            <tp:taxon-name-part taxon-name-part-type="genus">Ophionereis</tp:taxon-name-part>
                            <tp:taxon-name-part taxon-name-part-type="species">squamulosa</tp:taxon-name-part>
                            <object-id xmlns:xlink="http://www.w3.org/1999/xlink" xlink:type="simple">http://species-id.net/wiki/Ophionereis_squamulosa</object-id>
                        </tp:taxon-name><tp:taxon-authority>Koehler, 1914</tp:taxon-authority><xref ref-type="fig" rid="F9">Figure 9f–j</xref></tp:nomenclature><tp:treatment-sec sec-type="Description"><title>Description.</title><p>Disk circular (dd = 2.46 to 5.33 mm). Covered by numerous small and imbricating scales (<xref ref-type="fig" rid="F9">Fig. 9f</xref>). Radial shields small, narrow and widely separated. Dark blotches on aboral surface of disk. Disk scales extending onto first brachial segment. Ventral interradius covered by scales similar to dorsal ones (<xref ref-type="fig" rid="F9">Fig. 9g</xref>). Oral shields oval (<xref ref-type="fig" rid="F9">Fig. 9h</xref>). Adoral shields enlarged laterally. Four oral papillae on each side of jaw angle (<xref ref-type="fig" rid="F9">Fig. 9h</xref>). One pair of apical papillae. Dorsal arm plates longer than wide, proximal margin enlarged and distal margin narrow. Accessory dorsal arm plates well developed (<xref ref-type="fig" rid="F9">Fig. 9f, i</xref>). Ventral arm plates slightly longer than wide (<xref ref-type="fig" rid="F9">Fig. 9j</xref>). Three arm spines slightly flattened, with blunt tip (<xref ref-type="fig" rid="F9">Fig. 9i, j</xref>). Single large tentacle scale.</p></tp:treatment-sec><tp:treatment-sec sec-type="Distribution"><title>Distribution.</title><p>The Bahamas, the islands off southern Florida, the Antilles, Mexican Caribbean, Belize, Panama, and Brazil (<xref ref-type="bibr" rid="B60">Hendler et al. 1995</xref>, <xref ref-type="bibr" rid="B1">Abreu-Pérez et al. 2005</xref>, <xref ref-type="bibr" rid="B119">Trujillo-Luna and González-Vallejo 2006</xref>, <xref ref-type="bibr" rid="B4">Alvarado et al. 2008</xref>). In Brazil from Amapá (<xref ref-type="bibr" rid="B2">Albuquerque 1986</xref>), Paraíba (<xref ref-type="bibr" rid="B25">H.L. Clark 1915</xref>), Pernambuco (<xref ref-type="bibr" rid="B2">Albuquerque 1986</xref>), Alagoas (<xref ref-type="bibr" rid="B92">Miranda et al. 2012</xref>), Bahia (<xref ref-type="bibr" rid="B87">Manso et al. 2008</xref>), Abrolhos off southern Bahia (<xref ref-type="bibr" rid="B117">Tommasi 1970</xref>), and Rio de Janeiro (<xref ref-type="bibr" rid="B85">Manso 1993</xref>). From 1 to 40 m. Recorded between 12 and 30 m in this study.</p></tp:treatment-sec><tp:treatment-sec sec-type="Remarks"><title>Remarks.</title><p>Known from bottoms of sand, gravel, dead shells (<xref ref-type="bibr" rid="B117">Tommasi 1970</xref>), and seagrass beds. This species has yolky, non-feeding vitellaria larvae (<xref ref-type="bibr" rid="B60">Hendler et al. 1995</xref>). Although similar to <italic><tp:taxon-name>Ophionereis reticulata</tp:taxon-name></italic>, <italic><tp:taxon-name>Ophionereis squamulosa</tp:taxon-name></italic> differs in color-pattern, maximum size, and often size and shape of the accessory dorsal arm plates (<xref ref-type="bibr" rid="B115">Thomas 1973</xref>). Yet according to <xref ref-type="bibr" rid="B115">Thomas (1973)</xref>, <italic><tp:taxon-name>Ophionereis squamulosa</tp:taxon-name></italic> has a difuse, poorly delineated reticulate pattern on the disk and light arm bands separed by a single arm segments. Unfortunately our material is do not retained such features, being not possible to accurately observe their reticulate pattern of the disc.</p></tp:treatment-sec><tp:treatment-sec><!--Section generated to contain objects referenced in tp:taxon-treatment.--><fig id="F9" position="float" orientation="portrait"><label>Figure 9.</label><caption><p>Species of the family <tp:taxon-name>Ophionereididae</tp:taxon-name>. <italic><tp:taxon-name>Ophionereis reticulata</tp:taxon-name></italic> <bold>A</bold> dorsal view, detail of the radial shields <bold>B</bold> ventral view, detail of the genital scale (gs) <bold>C</bold> jaw <bold>D</bold> dorsal view of the arms <bold>E</bold> ventral view of the arms. <italic><tp:taxon-name>Ophionereis squamulosa</tp:taxon-name></italic> <bold>F</bold> dorsal view, detail of the accessory dorsal arm plate (adp) <bold>G</bold> ventral view <bold>H</bold> jaw <bold>I</bold> dorsal view of the arms <bold>J</bold> ventral view of the arms. Scale bar = 1 mm.</p></caption><graphic xmlns:xlink="http://www.w3.org/1999/xlink" xlink:href="ZooKeys-307-045-g009.jpg" position="float" orientation="portrait" xlink:type="simple"/></fig></tp:treatment-sec><ref-list><ref id="B60"><mixed-citation xmlns:xlink="http://www.w3.org/1999/xlink" xlink:type="simple"><person-group><name name-style="western"><surname>Hendler</surname><given-names>G</given-names></name><name name-style="western"><surname>Miller</surname><given-names>JE</given-names></name><name name-style="western"><surname>Pawson</surname><given-names>DL</given-names></name><name name-style="western"><surname>Kier</surname><given-names>PM</given-names></name></person-group> (<year>1995</year>) <source>Sea stars, sea urchins and allies: echinoderms of Florida and the Caribbean.</source><publisher-name>Smithsonian Institution Press</publisher-name>, <publisher-loc>Washington</publisher-loc>, <lpage>390</lpage> pp.</mixed-citation></ref><ref id="B1"><mixed-citation xmlns:xlink="http://www.w3.org/1999/xlink" xlink:type="simple"><person-group><name name-style="western"><surname>Abreu-Pérez</surname><given-names>M</given-names></name><name name-style="western"><surname>Solís-Main</surname><given-names>FA</given-names></name><name name-style="western"><surname>Laguarda-Figueras</surname><given-names>A</given-names></name></person-group> (<year>2005</year>) <article-title>Catalogue of neritic-benthonic echinoderms (Echinodermata: Asteroidea and Ophiuroidea) from the Cuban Archipelago.</article-title><source>Revista de Biologia Tropical</source><volume>53</volume>: <fpage>29</fpage>-<lpage>52</lpage>.</mixed-citation></ref><ref id="B119"><mixed-citation xmlns:xlink="http://www.w3.org/1999/xlink" xlink:type="simple"><person-group><name name-style="western"><surname>Trujillo-Luna</surname><given-names>BR</given-names></name><name name-style="western"><surname>González-Vallejo</surname><given-names>NE</given-names></name></person-group> (<year>2006</year>) <article-title>Equinodermos (Echinodermata) de la colección de referencia de bentos costero de ecosur.</article-title><source>Universidad y Ciencia Trópico Humedo</source><volume>22</volume>: <fpage>83</fpage>-<lpage>88</lpage>.</mixed-citation></ref><ref id="B4"><mixed-citation xmlns:xlink="http://www.w3.org/1999/xlink" xlink:type="simple"><person-group><name name-style="western"><surname>Alvarado</surname><given-names>JJ</given-names></name><name name-style="western"><surname>Solís-Marin</surname><given-names>FA</given-names></name><name name-style="western"><surname>Ahearn</surname><given-names>C</given-names></name></person-group> (<year>2008</year>) <article-title>Echinoderms (Echinodermata) from Central America Caribbean.</article-title><source>Revista de Biologia Tropical</source><volume>56</volume>: <fpage>37</fpage>-<lpage>55</lpage>.</mixed-citation></ref><ref id="B2"><mixed-citation xmlns:xlink="http://www.w3.org/1999/xlink" xlink:type="simple"><person-group><name name-style="western"><surname>Albuquerque</surname><given-names>MN</given-names></name></person-group> (<year>1986</year>) <source>Ophiuroidea Gray, 1840 (Echinodermata) da plataforma continental do norte e nordeste brasileiro. PhD thesis, São Paulo: University of São Paulo.</source></mixed-citation></ref><ref id="B25"><mixed-citation xmlns:xlink="http://www.w3.org/1999/xlink" xlink:type="simple"><person-group><name name-style="western"><surname>Clark</surname><given-names>HL</given-names></name></person-group> (<year>1915</year>) <article-title>Catalogue of recent ophiurans: Based on the collection of the Museum of Comparative Zoology.</article-title><source>Memoirs of the Museum of Comparative Zoology at Harvard College</source><volume>25</volume>: <fpage>166</fpage>-<lpage>376</lpage>.</mixed-citation></ref><ref id="B92"><mixed-citation xmlns:xlink="http://www.w3.org/1999/xlink" xlink:type="simple"><person-group><name name-style="western"><surname>Miranda</surname><given-names>ALS</given-names></name><name name-style="western"><surname>Lima</surname><given-names>MLF</given-names></name><name name-style="western"><surname>Sovierzoski</surname><given-names>HH</given-names></name><name name-style="western"><surname>Correia</surname><given-names>MD</given-names></name></person-group> (<year>2012</year>) <article-title>Inventory of the Echinodermata collection from the Universidade Federal de Alagoas.</article-title><source>Biota Neotropica</source><volume>12</volume>: <fpage>136</fpage>-<lpage>146</lpage>. doi: <ext-link ext-link-type="uri" xlink:href="http://dx.doi.org/10.1590/S1676-06032012000200014" xlink:type="simple">10.1590/S1676-06032012000200014</ext-link></mixed-citation></ref><ref id="B87"><mixed-citation xmlns:xlink="http://www.w3.org/1999/xlink" xlink:type="simple"><person-group><name name-style="western"><surname>Manso</surname><given-names>CLC</given-names></name><name name-style="western"><surname>Alves</surname><given-names>OFS</given-names></name><name name-style="western"><surname>Martins</surname><given-names>LR</given-names></name></person-group> (<year>2008</year>) <source>Echinodermata da Baía de Todos os Santos e da Baía de Aratu (Bahia, Brasil). Biota Neotropica 8: 179–196. <ext-link ext-link-type="uri" xlink:href="http://www.biotaneotropica.org.br/v8n3/pt/abstract?article=bn02208032008" xlink:type="simple">http://www.biotaneotropica.org.br/v8n3/pt/abstract?article=bn02208032008</ext-link>,</source> doi: <ext-link ext-link-type="uri" xlink:href="http://dx.doi.org/10.1590/S1676-06032008000300017" xlink:type="simple">10.1590/S1676-06032008000300017</ext-link></mixed-citation></ref><ref id="B117"><mixed-citation xmlns:xlink="http://www.w3.org/1999/xlink" xlink:type="simple"><person-group><name name-style="western"><surname>Tommasi</surname><given-names>LR</given-names></name></person-group> (<year>1970</year>) <source>Os ofiuróides recentes do Brasil e de regiões vizinhas. Contribuições do Instituto Oceanográfico, Universidade de São Paulo Série Oceanografia Biológica 20: 1–146.</source> doi: <ext-link ext-link-type="uri" xlink:href="http://dx.doi.org/10.1590/S0373-55241971000100001" xlink:type="simple">10.1590/S0373-55241971000100001</ext-link></mixed-citation></ref><ref id="B85"><mixed-citation xmlns:xlink="http://www.w3.org/1999/xlink" xlink:type="simple"><person-group><name name-style="western"><surname>Manso</surname><given-names>CLC</given-names></name></person-group> (<year>1993</year>) <article-title>Ofiuróides da Plataforma Brasileira. Parte II: Norte do Estado do Rio de Janeiro, Estado do Espírito Santo, Sul do Estado da Bahia e Bancos Royal Charlotte, Hostpur e Davis (Echinodermata: Ophiuroidea).</article-title><source>Revista Brasileira de Biologia</source><volume>35</volume>: <fpage>189</fpage>-<lpage>195</lpage>.</mixed-citation></ref><ref id="B115"><mixed-citation xmlns:xlink="http://www.w3.org/1999/xlink" xlink:type="simple"><person-group><name name-style="western"><surname>Thomas</surname><given-names>LP</given-names></name></person-group> (<year>1973</year>) <article-title>Western Atlantic brittlestars of the genus <italic>Ophionereis</italic>.</article-title><source>Bulletin of Marine Science</source><volume>23</volume>: <fpage>587</fpage>-<lpage>599</lpage>.</mixed-citation></ref></ref-list></tp:taxon-treatment>
