# Supplementary material for: A taxonomic guide to the brittle-stars (Echinodermata, Ophiuroidea) from the State of Paraíba continental shelf, Northeastern Brazil
Source: Zookeys. 2013 Jun 10;(307):45–96. doi: 10.3897/zookeys.307.4673 (PMC3689063; doi:10.3897/zookeys.307.4673)
Supplement: XML Treatment for Ophionereis dolabriformis [file zookeys.307.4673-treatment17.xml]

<!DOCTYPE tp:taxon-treatment
  PUBLIC "-//TaxonX//DTD Taxonomic Treatment Publishing DTD v0 20100105//EN" "tax-treatment-NSO.dtd">
<tp:taxon-treatment xmlns:tp="http://www.plazi.org/taxpub"><tp:treatment-meta><mixed-citation publication-type="journal"><person-group><name><surname>Gondim</surname><given-names>Anne I.</given-names></name><name><surname>Alonso</surname><given-names>Carmen</given-names></name><name><surname>Dias</surname><given-names>Thelma L. P.</given-names></name><name><surname>Manso</surname><given-names>Cynthia L. C.</given-names></name><name><surname>Christoffersen</surname><given-names>Martin L.</given-names></name></person-group><article-title>A taxonomic guide to the brittle-stars (Echinodermata, Ophiuroidea) from the State of Paraíba continental shelf, Northeastern Brazil</article-title><source>Zookeys</source><day>10</day><month>6</month><year>2013</year><volume>2013</volume><issue>307</issue><fpage>45</fpage><lpage>96</lpage><pub-id pub-id-type="doi">10.3897/zookeys.307.4673</pub-id></mixed-citation></tp:treatment-meta><tp:nomenclature><tp:taxon-name>
                            <tp:taxon-name-part taxon-name-part-type="genus">Ophionereis</tp:taxon-name-part>
                            <tp:taxon-name-part taxon-name-part-type="species">dolabriformis</tp:taxon-name-part>
                            <object-id xmlns:xlink="http://www.w3.org/1999/xlink" xlink:type="simple">http://species-id.net/wiki/Ophionereis_dolabriformis</object-id>
                        </tp:taxon-name><tp:taxon-authority>John &amp; A.M. Clark, 1954</tp:taxon-authority><xref ref-type="fig" rid="F10">Figure 10a–e</xref></tp:nomenclature><tp:treatment-sec sec-type="Description"><title>Description.</title><p>Disk circular to pentaradial (dd = 3.20 to 5.09 mm). Covered dorsally by imbricating scales of different sizes (<xref ref-type="fig" rid="F10">Fig. 10a</xref>). Radial shields small, narrow, trian<!--PageBreak-->gular (<xref ref-type="fig" rid="F10">Fig. 10a</xref>). Pentaradial olive-green colour pattern on dorsal surface of disk (<xref ref-type="fig" rid="F10">Fig. 10a</xref>). Bursal slits long and without genital papillae (<xref ref-type="fig" rid="F10">Fig. 10b</xref>). Oral shields arrowhead-shaped, partially covering the adoral shields (<xref ref-type="fig" rid="F10">Fig. 10c</xref>). Adoral shields united proximally and enlarged distally. Four oral papillae on each side of jaw angle (<xref ref-type="fig" rid="F10">Fig. 10c</xref>). Dorsal arm plate longer than wide, distal region strongly convex (<xref ref-type="fig" rid="F10">Fig. 10d</xref>). Ventral arm plate rectangular, lateral margins concave, distal margin enlarged and slightly convex (<xref ref-type="fig" rid="F10">Fig. 10e</xref>). Single large, oval, tentacle scale. Three elongate arm spines, needle-shaped (<xref ref-type="fig" rid="F10">Fig. 10d, e</xref>), fully denticulate. Olive-green stripe on 1 to 2 ½ dorsal arm segments.</p><fig id="F10" position="float" orientation="portrait"><label>Figure 10.</label><caption><p>Species of the family <tp:taxon-name>Ophionereididae</tp:taxon-name>. <italic><tp:taxon-name>Ophionereis dolabriformis</tp:taxon-name></italic> <bold>A</bold> dorsal view, detail of the radial shields <bold>B</bold> ventral view, detail of the genital scale (gs) <bold>C</bold> jaw <bold>D</bold> dorsal view of the arms <bold>E</bold> vental view of the arms. <italic><tp:taxon-name>Ophionereis olivacea</tp:taxon-name></italic> <bold>F</bold> dorsal view, detail of the radial shields <bold>F</bold> ventral view, detail of the accessory dorsal arm plate (adp) <bold>H</bold> jaw <bold>I</bold> dorsal view of the arms <bold>J</bold> ventral view of the arms. Scale bar = 1 mm.</p></caption><graphic xmlns:xlink="http://www.w3.org/1999/xlink" xlink:href="ZooKeys-307-045-g010.jpg" position="float" orientation="portrait" xlink:type="simple"/></fig></tp:treatment-sec><tp:treatment-sec sec-type="Distribution"><title>Distribution.</title><p>Caribbean coast of Mexico and Colombia, Venezuela (<xref ref-type="bibr" rid="B24">A.M. Clark 1953</xref>, <xref ref-type="bibr" rid="B115">Thomas 1973</xref>, <xref ref-type="bibr" rid="B105">Pomory 2007</xref>, <xref ref-type="bibr" rid="B8">Benavides-Serrato et al. 2011</xref>), and Brazil, from Paraíba and Bahia (<xref ref-type="bibr" rid="B46">Gondim et al. 2010</xref>). From 14 to 97 m. Found in this study between 14 and 35 m.</p></tp:treatment-sec><tp:treatment-sec sec-type="Remarks"><title>Remarks.</title><p><italic><tp:taxon-name>Ophionereis dolabriformis</tp:taxon-name></italic> seems to be a rare species, with a high tolerance of river influence (<xref ref-type="bibr" rid="B48">Gondim et al. 2010</xref>). <xref ref-type="bibr" rid="B46">Gondim et al. (2010)</xref> noted that this species may present variations in the design of the disc patterns, but the pentaradial pattern was maintained, and could be completely uniform, or empty, or with the pattern rays being connected by ﬁne lines.</p></tp:treatment-sec><ref-list><ref id="B24"><mixed-citation xmlns:xlink="http://www.w3.org/1999/xlink" xlink:type="simple"><person-group><name name-style="western"><surname>Clark</surname><given-names>AM</given-names></name></person-group> (<year>1953</year>) <article-title>A revision of the genus <italic>Ophionereis</italic> (Echinodermata, Ophiuroidea).</article-title><source>Proceedings of the Zoological Society of London</source><volume>123</volume>: <fpage>65</fpage>-<lpage>94</lpage>. doi: <ext-link ext-link-type="uri" xlink:href="http://dx.doi.org/10.1111/j.1096-3642.1953.tb00157.x" xlink:type="simple">10.1111/j.1096-3642.1953.tb00157.x</ext-link></mixed-citation></ref><ref id="B115"><mixed-citation xmlns:xlink="http://www.w3.org/1999/xlink" xlink:type="simple"><person-group><name name-style="western"><surname>Thomas</surname><given-names>LP</given-names></name></person-group> (<year>1973</year>) <article-title>Western Atlantic brittlestars of the genus <italic>Ophionereis</italic>.</article-title><source>Bulletin of Marine Science</source><volume>23</volume>: <fpage>587</fpage>-<lpage>599</lpage>.</mixed-citation></ref><ref id="B105"><mixed-citation xmlns:xlink="http://www.w3.org/1999/xlink" xlink:type="simple"><person-group><name name-style="western"><surname>Pomory</surname><given-names>CM</given-names></name></person-group> (<year>2007</year>) <article-title>Key to the common shallow-water brittle stars (Echinodermata: Ophiuroidea) of the Gulf of Mexico and Caribbean Sea.</article-title><source>Caribbean Journal of Sciences Special Publication</source><volume>10</volume>: <fpage>1</fpage>-<lpage>42</lpage>.</mixed-citation></ref><ref id="B8"><mixed-citation xmlns:xlink="http://www.w3.org/1999/xlink" xlink:type="simple"><person-group><name name-style="western"><surname>Benavides-Serrato</surname><given-names>M</given-names></name><name name-style="western"><surname>Borrero-Pérez</surname><given-names>GH</given-names></name><name name-style="western"><surname>Dias</surname><given-names>Sanchez CM</given-names></name></person-group> (<year>2011</year>) <source>Equinodermos del Caribe colombiano I: Crinoidea, Asteroidea y Ophiuroidea. Serie de Publicaciones Especiales de Invemar, 22. Santa Marta, 384pp.</source></mixed-citation></ref><ref id="B46"><mixed-citation xmlns:xlink="http://www.w3.org/1999/xlink" xlink:type="simple"><person-group><name name-style="western"><surname>Gondim</surname><given-names>AI</given-names></name><name name-style="western"><surname>Giacometti</surname><given-names>ACM</given-names></name></person-group> (<year>2010</year>) <article-title>Echinodermata.</article-title> In: <person-group><name name-style="western"><surname>Giacometti</surname><given-names>ACM</given-names></name><name name-style="western"><surname>Loebmann</surname><given-names>D</given-names></name></person-group> (<role>Eds</role>). <issue-title>Biodiversidade do litoral do Piauí, 1a ed.</issue-title><source>Paratodos, Sorocaba</source>: <fpage>1</fpage>-<lpage>50</lpage>.</mixed-citation></ref><ref id="B48"><mixed-citation xmlns:xlink="http://www.w3.org/1999/xlink" xlink:type="simple"><person-group><name name-style="western"><surname>Gondim</surname><given-names>AI</given-names></name><name name-style="western"><surname>Manso</surname><given-names>CLC</given-names></name><name name-style="western"><surname>Alonso</surname><given-names>C</given-names></name></person-group> (<year>2010</year>) <article-title>First record of <italic>Ophionereis dolabriformis</italic> (Echinodermata: Ophiuroidea: Ophinereididae) for the Brazilian coast.</article-title><source>Marine Biodiversity Records</source><volume>3</volume>: <fpage>1</fpage>-<lpage>4</lpage>. doi: <ext-link ext-link-type="uri" xlink:href="http://dx.doi.org/10.1017/S1755267210000096" xlink:type="simple">10.1017/S1755267210000096</ext-link></mixed-citation></ref></ref-list></tp:taxon-treatment>
