# Supplementary material for: A taxonomic guide to the brittle-stars (Echinodermata, Ophiuroidea) from the State of Paraíba continental shelf, Northeastern Brazil
Source: Zookeys. 2013 Jun 10;(307):45–96. doi: 10.3897/zookeys.307.4673 (PMC3689063; doi:10.3897/zookeys.307.4673)
Supplement: XML Treatment for Ophionereis olivacea [file zookeys.307.4673-treatment18.xml]

<!DOCTYPE tp:taxon-treatment
  PUBLIC "-//TaxonX//DTD Taxonomic Treatment Publishing DTD v0 20100105//EN" "tax-treatment-NSO.dtd">
<tp:taxon-treatment xmlns:tp="http://www.plazi.org/taxpub"><tp:treatment-meta><mixed-citation publication-type="journal"><person-group><name><surname>Gondim</surname><given-names>Anne I.</given-names></name><name><surname>Alonso</surname><given-names>Carmen</given-names></name><name><surname>Dias</surname><given-names>Thelma L. P.</given-names></name><name><surname>Manso</surname><given-names>Cynthia L. C.</given-names></name><name><surname>Christoffersen</surname><given-names>Martin L.</given-names></name></person-group><article-title>A taxonomic guide to the brittle-stars (Echinodermata, Ophiuroidea) from the State of Paraíba continental shelf, Northeastern Brazil</article-title><source>Zookeys</source><day>10</day><month>6</month><year>2013</year><volume>2013</volume><issue>307</issue><fpage>45</fpage><lpage>96</lpage><pub-id pub-id-type="doi">10.3897/zookeys.307.4673</pub-id></mixed-citation></tp:treatment-meta><tp:nomenclature><tp:taxon-name>
                            <tp:taxon-name-part taxon-name-part-type="genus">Ophionereis</tp:taxon-name-part>
                            <tp:taxon-name-part taxon-name-part-type="species">olivacea</tp:taxon-name-part>
                            <object-id xmlns:xlink="http://www.w3.org/1999/xlink" xlink:type="simple">http://species-id.net/wiki/Ophionereis_olivacea</object-id>
                        </tp:taxon-name><tp:taxon-authority>H.L. Clark, 1900</tp:taxon-authority><xref ref-type="fig" rid="F10">Figure 10f–j</xref></tp:nomenclature><tp:treatment-sec sec-type="Description"><title>Description.</title><p>Disk usually pentagonal (dd = 3.15 to 3.75 mm). Covered by small and imbricating scales (<xref ref-type="fig" rid="F10">Fig. 10f</xref>). Radial shields small, triangular, narrow, elongated and broadly separated (<xref ref-type="fig" rid="F10">Fig. 10f</xref>). Largest scales surrounding and in between radial shields. Ventral interradius covered by imbricating scales similar to dorsal ones (<xref ref-type="fig" rid="F10">Fig. 10g</xref>). Oral shields tending to heart-shape (<xref ref-type="fig" rid="F10">Fig. 10h</xref>). Adoral shields enlarged laterally. Four oral papillae on each side of jaw angle (<xref ref-type="fig" rid="F10">Fig. 10h</xref>). Dorsal arm plate slightly longer than wide (<xref ref-type="fig" rid="F10">Fig. 10i</xref>). Accessory dorsal arm plate small, sometimes with several overlapping plates (<xref ref-type="fig" rid="F10">Fig. 10f, i</xref>). Ventral arm plate slightly longer than wide (<xref ref-type="fig" rid="F10">Fig. 10j</xref>). Three arm spines slightly larger than arm segment. Single large tentacle scale.</p></tp:treatment-sec><tp:treatment-sec sec-type="Distribution"><title>Distribution.</title><p>The Florida Keys, the Antilles, the Mexican Caribbean, Belize, Panama, the Colombian Caribbean (<xref ref-type="bibr" rid="B60">Hendler et al. 1995</xref>,<xref ref-type="bibr" rid="B1"> Abreu-Pérez et al. 2005</xref>, <xref ref-type="bibr" rid="B4">Alvarado et al. 2008</xref>), and Brazil, from Pará (<xref ref-type="bibr" rid="B2">Albuquerque 1986</xref>), and Rio de Janeiro (<xref ref-type="bibr" rid="B85">Manso 1993</xref>). Intertidal to 77m. Sampled for the first time in the State of Paraíba, between 18 and 30 m, in this study.</p></tp:treatment-sec><tp:treatment-sec sec-type="Remarks"><title>Remarks.</title><p>Known from bottoms of quartz sand, corals, coral fragments, mangroves, and phytal communities (<xref ref-type="bibr" rid="B60">Hendler et al. 1995</xref>). This is a protandric hermaphrodite (<xref ref-type="bibr" rid="B21">Byrne 1991</xref>) that broods its young (<xref ref-type="bibr" rid="B59">Hendler and Littman 1986</xref>). The ciliated embryo lacks both ophiopluteus and vitellaria features and develops directly (<xref ref-type="bibr" rid="B60">Hendler et al. 1995</xref>). According to <xref ref-type="bibr" rid="B60">Hendler et al. (1995)</xref> this species has a gray disk, with gray-green blotches and an irregular dense or netlike pattern of the same color.</p><!--PageBreak--><!--PageBreak--><!--PageBreak--></tp:treatment-sec><tp:treatment-sec><!--Section generated to contain objects referenced in tp:taxon-treatment.--><fig id="F10" position="float" orientation="portrait"><label>Figure 10.</label><caption><p>Species of the family <tp:taxon-name>Ophionereididae</tp:taxon-name>. <italic><tp:taxon-name>Ophionereis dolabriformis</tp:taxon-name></italic> <bold>A</bold> dorsal view, detail of the radial shields <bold>B</bold> ventral view, detail of the genital scale (gs) <bold>C</bold> jaw <bold>D</bold> dorsal view of the arms <bold>E</bold> vental view of the arms. <italic><tp:taxon-name>Ophionereis olivacea</tp:taxon-name></italic> <bold>F</bold> dorsal view, detail of the radial shields <bold>F</bold> ventral view, detail of the accessory dorsal arm plate (adp) <bold>H</bold> jaw <bold>I</bold> dorsal view of the arms <bold>J</bold> ventral view of the arms. Scale bar = 1 mm.</p></caption><graphic xmlns:xlink="http://www.w3.org/1999/xlink" xlink:href="ZooKeys-307-045-g010.jpg" position="float" orientation="portrait" xlink:type="simple"/></fig></tp:treatment-sec><ref-list><ref id="B60"><mixed-citation xmlns:xlink="http://www.w3.org/1999/xlink" xlink:type="simple"><person-group><name name-style="western"><surname>Hendler</surname><given-names>G</given-names></name><name name-style="western"><surname>Miller</surname><given-names>JE</given-names></name><name name-style="western"><surname>Pawson</surname><given-names>DL</given-names></name><name name-style="western"><surname>Kier</surname><given-names>PM</given-names></name></person-group> (<year>1995</year>) <source>Sea stars, sea urchins and allies: echinoderms of Florida and the Caribbean.</source><publisher-name>Smithsonian Institution Press</publisher-name>, <publisher-loc>Washington</publisher-loc>, <lpage>390</lpage> pp.</mixed-citation></ref><ref id="B1"><mixed-citation xmlns:xlink="http://www.w3.org/1999/xlink" xlink:type="simple"><person-group><name name-style="western"><surname>Abreu-Pérez</surname><given-names>M</given-names></name><name name-style="western"><surname>Solís-Main</surname><given-names>FA</given-names></name><name name-style="western"><surname>Laguarda-Figueras</surname><given-names>A</given-names></name></person-group> (<year>2005</year>) <article-title>Catalogue of neritic-benthonic echinoderms (Echinodermata: Asteroidea and Ophiuroidea) from the Cuban Archipelago.</article-title><source>Revista de Biologia Tropical</source><volume>53</volume>: <fpage>29</fpage>-<lpage>52</lpage>.</mixed-citation></ref><ref id="B4"><mixed-citation xmlns:xlink="http://www.w3.org/1999/xlink" xlink:type="simple"><person-group><name name-style="western"><surname>Alvarado</surname><given-names>JJ</given-names></name><name name-style="western"><surname>Solís-Marin</surname><given-names>FA</given-names></name><name name-style="western"><surname>Ahearn</surname><given-names>C</given-names></name></person-group> (<year>2008</year>) <article-title>Echinoderms (Echinodermata) from Central America Caribbean.</article-title><source>Revista de Biologia Tropical</source><volume>56</volume>: <fpage>37</fpage>-<lpage>55</lpage>.</mixed-citation></ref><ref id="B2"><mixed-citation xmlns:xlink="http://www.w3.org/1999/xlink" xlink:type="simple"><person-group><name name-style="western"><surname>Albuquerque</surname><given-names>MN</given-names></name></person-group> (<year>1986</year>) <source>Ophiuroidea Gray, 1840 (Echinodermata) da plataforma continental do norte e nordeste brasileiro. PhD thesis, São Paulo: University of São Paulo.</source></mixed-citation></ref><ref id="B85"><mixed-citation xmlns:xlink="http://www.w3.org/1999/xlink" xlink:type="simple"><person-group><name name-style="western"><surname>Manso</surname><given-names>CLC</given-names></name></person-group> (<year>1993</year>) <article-title>Ofiuróides da Plataforma Brasileira. Parte II: Norte do Estado do Rio de Janeiro, Estado do Espírito Santo, Sul do Estado da Bahia e Bancos Royal Charlotte, Hostpur e Davis (Echinodermata: Ophiuroidea).</article-title><source>Revista Brasileira de Biologia</source><volume>35</volume>: <fpage>189</fpage>-<lpage>195</lpage>.</mixed-citation></ref><ref id="B21"><mixed-citation xmlns:xlink="http://www.w3.org/1999/xlink" xlink:type="simple"><person-group><name name-style="western"><surname>Byrne</surname><given-names>M</given-names></name></person-group> (<year>1991</year>) <article-title>Reproduction, development and population biology of the Caribbean ophiuroid <italic>Ophionereis olivacea</italic>, a protandric hermaphrodite that broods its young.</article-title><source>Marine Biology</source><volume>111</volume>: <fpage>387</fpage>-<lpage>399</lpage>. doi: <ext-link ext-link-type="uri" xlink:href="http://dx.doi.org/10.1007/BF01319411" xlink:type="simple">10.1007/BF01319411</ext-link></mixed-citation></ref><ref id="B59"><mixed-citation xmlns:xlink="http://www.w3.org/1999/xlink" xlink:type="simple"><person-group><name name-style="western"><surname>Hendler</surname><given-names>G</given-names></name><name name-style="western"><surname>Littman</surname><given-names>BS</given-names></name></person-group> (<year>1986</year>) <article-title>The ploys of sex: relationships among the mode of reproduction, body size and habits of coral reef brittlestars.</article-title><source>Coral Reefs</source><volume>5</volume>: <fpage>31</fpage>-<lpage>42</lpage>. doi: <ext-link ext-link-type="uri" xlink:href="http://dx.doi.org/10.1007/BF00302169" xlink:type="simple">10.1007/BF00302169</ext-link></mixed-citation></ref></ref-list></tp:taxon-treatment>
