# Supplementary material for: A taxonomic guide to the brittle-stars (Echinodermata, Ophiuroidea) from the State of Paraíba continental shelf, Northeastern Brazil
Source: Zookeys. 2013 Jun 10;(307):45–96. doi: 10.3897/zookeys.307.4673 (PMC3689063; doi:10.3897/zookeys.307.4673)
Supplement: XML Treatment for Ophiocoma echinata [file zookeys.307.4673-treatment19.xml]

<!DOCTYPE tp:taxon-treatment
  PUBLIC "-//TaxonX//DTD Taxonomic Treatment Publishing DTD v0 20100105//EN" "tax-treatment-NSO.dtd">
<tp:taxon-treatment xmlns:tp="http://www.plazi.org/taxpub"><tp:treatment-meta><mixed-citation publication-type="journal"><person-group><name><surname>Gondim</surname><given-names>Anne I.</given-names></name><name><surname>Alonso</surname><given-names>Carmen</given-names></name><name><surname>Dias</surname><given-names>Thelma L. P.</given-names></name><name><surname>Manso</surname><given-names>Cynthia L. C.</given-names></name><name><surname>Christoffersen</surname><given-names>Martin L.</given-names></name></person-group><article-title>A taxonomic guide to the brittle-stars (Echinodermata, Ophiuroidea) from the State of Paraíba continental shelf, Northeastern Brazil</article-title><source>Zookeys</source><day>10</day><month>6</month><year>2013</year><volume>2013</volume><issue>307</issue><fpage>45</fpage><lpage>96</lpage><pub-id pub-id-type="doi">10.3897/zookeys.307.4673</pub-id></mixed-citation></tp:treatment-meta><tp:nomenclature><tp:taxon-name>
                            <tp:taxon-name-part taxon-name-part-type="genus">Ophiocoma</tp:taxon-name-part>
                            <tp:taxon-name-part taxon-name-part-type="species">echinata</tp:taxon-name-part>
                            <object-id xmlns:xlink="http://www.w3.org/1999/xlink" xlink:type="simple">http://species-id.net/wiki/Ophiocoma_echinata</object-id>
                        </tp:taxon-name><tp:taxon-authority>(Lamarck, 1816)</tp:taxon-authority><xref ref-type="fig" rid="F11">Figure 11a–e</xref><xref ref-type="fig" rid="F14">, 14d</xref></tp:nomenclature><tp:treatment-sec sec-type="Description"><title>Description.</title><p>Disk circular to pentagonal (dd = 3.06 to 16.68 mm). Uniformly covered by small granules (<xref ref-type="fig" rid="F11">Fig. 11a</xref>), which are smaller in central region than in marginal region. These granules occupy a v-shaped area on the ventral interradius (<xref ref-type="fig" rid="F11">Fig. 11b</xref>). In the areas without granules there are large and imbricating scales. Bursal slits enlarged, with well developed genital scales in margins (<xref ref-type="fig" rid="F11">Fig. 11b</xref>). Oral shields large and rectangular, proximal margin slightly rounded (<xref ref-type="fig" rid="F11">Fig. 11c</xref>). Adoral shields small, almost totally covered by oral shield. Four oral papillae on each side of jaw angle (<xref ref-type="fig" rid="F11">Fig. 11c</xref>). Two proximal papillae slightly cylindrical and subequal, two distal papillae longer and broader. Cluster of well developed dental papillae on apex of jaw (<xref ref-type="fig" rid="F11">Fig. 11c</xref>). Dorsal arm plate longer than wide, fan-shaped (<xref ref-type="fig" rid="F11">Fig. 11d</xref>). Ventral arm plate longer than wide, octogonal, with distal margin slightly convex (<xref ref-type="fig" rid="F11">Fig. 11e</xref>). Two tentacle scales, internal one slightly larger than external one. Three or four arm spines alternating on arm segments. Dorsal spine longer and broader (bottle-shaped) (<xref ref-type="fig" rid="F11">Fig. 11d</xref>), median ones of equal size and ventral one smaller and slightly flattened.</p><fig id="F11" position="float" orientation="portrait"><label>Figure 11.</label><caption><p>Species of the family <tp:taxon-name>Ophiocomidae</tp:taxon-name>. <italic><tp:taxon-name>Ophiocoma echinata</tp:taxon-name></italic> <bold>A</bold> dorsal view <bold>B</bold> ventral view, detail of the genital scale (gs) <bold>C</bold> jaw <bold>D</bold> dorsal view of the arms <bold>E</bold> ventral view of the arms. <italic><tp:taxon-name>Ophiocoma wendtii</tp:taxon-name></italic> <bold>F</bold> dorsal view <bold>G</bold> ventral view <bold>H</bold> jaw <bold>I</bold> dorsal view of the arms <bold>J</bold> ventral view of the arms. Scale bar = 1 mm.</p></caption><graphic xmlns:xlink="http://www.w3.org/1999/xlink" xlink:href="ZooKeys-307-045-g011.jpg" position="float" orientation="portrait" xlink:type="simple"/></fig></tp:treatment-sec><tp:treatment-sec sec-type="Distribution"><title>Distribution.</title><p>Bermuda, Florida and the islands off southern Florida, the Bahamas, the Antilles, the Mexican Caribbean, Belize, Nicaragua, Guatemala, Honduras, Costa Rica, Panama, Colombia, Venezuela, and Brazil (<xref ref-type="bibr" rid="B78">Lyman 1865</xref>, <xref ref-type="bibr" rid="B27">H.L. Clark 1933</xref>, <xref ref-type="bibr" rid="B50">Hendler et al. 1995</xref>, <xref ref-type="bibr" rid="B38">Durán-Gonzáles et al. 2005</xref>, <xref ref-type="bibr" rid="B4">Alvarado et al. 2008</xref>). In Brazil from Ceará (<xref ref-type="bibr" rid="B2">Albuquerque 1986</xref>), Paraíba (<xref ref-type="bibr" rid="B107">Rathbun 1879</xref>), Pernambuco (<xref ref-type="bibr" rid="B117">Tommasi 1970</xref>), Alagoas (<xref ref-type="bibr" rid="B92">Miranda et al. 2012</xref>), Bahia (<xref ref-type="bibr" rid="B117">Tommasi 1970</xref>), and Rio de Janeiro (<xref ref-type="bibr" rid="B85">Manso 1993</xref>). Intertidal to 24m. Recorded herein between 10 and 34m.</p></tp:treatment-sec><tp:treatment-sec sec-type="Remarks"><title>Remarks.</title><p>This species has diurnal habits. It lives in reef zones, seagrass beds, mangroves, being particularly abundant under rocks (<xref ref-type="bibr" rid="B60">Hendler et al. 1995</xref>). It is frequently recorded together with <italic><tp:taxon-name>Ophiocoma pumila</tp:taxon-name></italic> Lütken, 1856, <italic><tp:taxon-name>Ophiocoma wendtii</tp:taxon-name></italic> and <italic><tp:taxon-name>Ophioderma appressa</tp:taxon-name></italic>, although it has an agressive defensive reaction and competes for space with <italic><tp:taxon-name>Ophiocoma wendtii</tp:taxon-name></italic> (<xref ref-type="bibr" rid="B109">Side and Woodley 1985</xref>).</p></tp:treatment-sec><tp:treatment-sec><!--Section generated to contain objects referenced in tp:taxon-treatment.--><fig id="F14" position="float" orientation="portrait"><label>Figure 14.</label><caption><p>Some ophiurans in their natural habitat. <bold>A</bold> <italic><tp:taxon-name>Ophiomyxa flaccida</tp:taxon-name></italic> <bold>B</bold> <italic><tp:taxon-name>Ophiolepis impressa</tp:taxon-name></italic> <bold>C</bold> <italic><tp:taxon-name>Ophiothrix angulata</tp:taxon-name></italic> <bold>D</bold> <italic><tp:taxon-name>Ophiocoma echinata</tp:taxon-name></italic> <bold>E</bold> <italic><tp:taxon-name>Ophioderma cinerea</tp:taxon-name></italic> <bold>F</bold> <italic><tp:taxon-name>Ophioderma appressa</tp:taxon-name></italic>. Photos by Thelma L. P. Dias.</p></caption><graphic xmlns:xlink="http://www.w3.org/1999/xlink" xlink:href="ZooKeys-307-045-g014.jpg" position="float" orientation="portrait" xlink:type="simple"/></fig></tp:treatment-sec><ref-list><ref id="B78"><mixed-citation xmlns:xlink="http://www.w3.org/1999/xlink" xlink:type="simple"><person-group><name name-style="western"><surname>Lyman</surname><given-names>T</given-names></name></person-group> (<year>1865</year>) <source><italic>Ophiuridae and Astrophytidae</italic>. Illustrated catalogue of the Museum of Comparative Zoology, at Harvard College, Vol. 1, 200pp.</source></mixed-citation></ref><ref id="B27"><mixed-citation xmlns:xlink="http://www.w3.org/1999/xlink" xlink:type="simple"><person-group><name name-style="western"><surname>Clark</surname><given-names>HL</given-names></name></person-group> (<year>1933</year>) <article-title>A handbook of the littoral echinoderms of Porto Rico and other West Indian Islands.</article-title><source>Scientific Survey of Porto Rico and the Virgin Islands</source><volume>16</volume>: <fpage>1</fpage>-<lpage>147</lpage>.</mixed-citation></ref><ref id="B50"><mixed-citation xmlns:xlink="http://www.w3.org/1999/xlink" xlink:type="simple"><person-group><name name-style="western"><surname>Gondim</surname><given-names>AI</given-names></name><name name-style="western"><surname>Dias</surname><given-names>TLP</given-names></name><name name-style="western"><surname>Manso</surname><given-names>CLC</given-names></name></person-group> (<year>2012</year>) <article-title>Updated morphological description of <italic>Asteroporpa (Asteroporpa) annulata</italic> (Euryalida: Gorgonocephalidae) from the Brazilian coast, with notes on the geographic distribution of the subgenus.</article-title><source>Revista de Biologia Marina y Oceanografia</source><volume>47</volume>: <fpage>141</fpage>-<lpage>146</lpage>. doi: <ext-link ext-link-type="uri" xlink:href="http://dx.doi.org/10.4067/S0718-19572012000100013" xlink:type="simple">10.4067/S0718-19572012000100013</ext-link></mixed-citation></ref><ref id="B38"><mixed-citation xmlns:xlink="http://www.w3.org/1999/xlink" xlink:type="simple"><person-group><name name-style="western"><surname>Durán-González</surname><given-names>A</given-names></name><name name-style="western"><surname>Laguarda-Figueras</surname><given-names>A</given-names></name><name name-style="western"><surname>Solís-Marín</surname><given-names>FA</given-names></name><name name-style="western"><surname>Sánchez</surname><given-names>BEB</given-names></name><name name-style="western"><surname>Ahearn</surname><given-names>CG</given-names></name><name name-style="western"><surname>Torres-Vega</surname><given-names>J</given-names></name></person-group> (<year>2005</year>) <article-title>Echinoderms (Echinodermata) from the Mexican waters of the Gulf of Mexico.</article-title><source>Revista de Biologia Tropical</source><volume>53</volume>: <fpage>53</fpage>-<lpage>68</lpage>.</mixed-citation></ref><ref id="B4"><mixed-citation xmlns:xlink="http://www.w3.org/1999/xlink" xlink:type="simple"><person-group><name name-style="western"><surname>Alvarado</surname><given-names>JJ</given-names></name><name name-style="western"><surname>Solís-Marin</surname><given-names>FA</given-names></name><name name-style="western"><surname>Ahearn</surname><given-names>C</given-names></name></person-group> (<year>2008</year>) <article-title>Echinoderms (Echinodermata) from Central America Caribbean.</article-title><source>Revista de Biologia Tropical</source><volume>56</volume>: <fpage>37</fpage>-<lpage>55</lpage>.</mixed-citation></ref><ref id="B2"><mixed-citation xmlns:xlink="http://www.w3.org/1999/xlink" xlink:type="simple"><person-group><name name-style="western"><surname>Albuquerque</surname><given-names>MN</given-names></name></person-group> (<year>1986</year>) <source>Ophiuroidea Gray, 1840 (Echinodermata) da plataforma continental do norte e nordeste brasileiro. PhD thesis, São Paulo: University of São Paulo.</source></mixed-citation></ref><ref id="B107"><mixed-citation xmlns:xlink="http://www.w3.org/1999/xlink" xlink:type="simple"><person-group><name name-style="western"><surname>Rathbun</surname><given-names>R</given-names></name></person-group> (<year>1879</year>) <article-title>A list of the Brazilian echinoderms, with notes on their distribution.</article-title><source>Transactions Academy of Arts and Science</source><volume>5</volume>: <fpage>139</fpage>-<lpage>158</lpage>.</mixed-citation></ref><ref id="B117"><mixed-citation xmlns:xlink="http://www.w3.org/1999/xlink" xlink:type="simple"><person-group><name name-style="western"><surname>Tommasi</surname><given-names>LR</given-names></name></person-group> (<year>1970</year>) <source>Os ofiuróides recentes do Brasil e de regiões vizinhas. Contribuições do Instituto Oceanográfico, Universidade de São Paulo Série Oceanografia Biológica 20: 1–146.</source> doi: <ext-link ext-link-type="uri" xlink:href="http://dx.doi.org/10.1590/S0373-55241971000100001" xlink:type="simple">10.1590/S0373-55241971000100001</ext-link></mixed-citation></ref><ref id="B92"><mixed-citation xmlns:xlink="http://www.w3.org/1999/xlink" xlink:type="simple"><person-group><name name-style="western"><surname>Miranda</surname><given-names>ALS</given-names></name><name name-style="western"><surname>Lima</surname><given-names>MLF</given-names></name><name name-style="western"><surname>Sovierzoski</surname><given-names>HH</given-names></name><name name-style="western"><surname>Correia</surname><given-names>MD</given-names></name></person-group> (<year>2012</year>) <article-title>Inventory of the Echinodermata collection from the Universidade Federal de Alagoas.</article-title><source>Biota Neotropica</source><volume>12</volume>: <fpage>136</fpage>-<lpage>146</lpage>. doi: <ext-link ext-link-type="uri" xlink:href="http://dx.doi.org/10.1590/S1676-06032012000200014" xlink:type="simple">10.1590/S1676-06032012000200014</ext-link></mixed-citation></ref><ref id="B85"><mixed-citation xmlns:xlink="http://www.w3.org/1999/xlink" xlink:type="simple"><person-group><name name-style="western"><surname>Manso</surname><given-names>CLC</given-names></name></person-group> (<year>1993</year>) <article-title>Ofiuróides da Plataforma Brasileira. Parte II: Norte do Estado do Rio de Janeiro, Estado do Espírito Santo, Sul do Estado da Bahia e Bancos Royal Charlotte, Hostpur e Davis (Echinodermata: Ophiuroidea).</article-title><source>Revista Brasileira de Biologia</source><volume>35</volume>: <fpage>189</fpage>-<lpage>195</lpage>.</mixed-citation></ref><ref id="B60"><mixed-citation xmlns:xlink="http://www.w3.org/1999/xlink" xlink:type="simple"><person-group><name name-style="western"><surname>Hendler</surname><given-names>G</given-names></name><name name-style="western"><surname>Miller</surname><given-names>JE</given-names></name><name name-style="western"><surname>Pawson</surname><given-names>DL</given-names></name><name name-style="western"><surname>Kier</surname><given-names>PM</given-names></name></person-group> (<year>1995</year>) <source>Sea stars, sea urchins and allies: echinoderms of Florida and the Caribbean.</source><publisher-name>Smithsonian Institution Press</publisher-name>, <publisher-loc>Washington</publisher-loc>, <lpage>390</lpage> pp.</mixed-citation></ref><ref id="B109"><mixed-citation xmlns:xlink="http://www.w3.org/1999/xlink" xlink:type="simple"><person-group><name name-style="western"><surname>Side</surname><given-names>EM</given-names></name><name name-style="western"><surname>Woodley</surname><given-names>JD</given-names></name></person-group> (<year>1985</year>) <article-title>Niche separation in three species of <italic>Ophiocoma</italic> (Echinodermata: Ophiuroidea) in Jamaica, West Indies.</article-title><source>Bulletin of Marine Science</source><volume>36</volume>: <fpage>701</fpage>-<lpage>715</lpage>.</mixed-citation></ref></ref-list></tp:taxon-treatment>
