# Supplementary material for: A taxonomic guide to the brittle-stars (Echinodermata, Ophiuroidea) from the State of Paraíba continental shelf, Northeastern Brazil
Source: Zookeys. 2013 Jun 10;(307):45–96. doi: 10.3897/zookeys.307.4673 (PMC3689063; doi:10.3897/zookeys.307.4673)
Supplement: XML Treatment for Ophiocoma wendtii [file zookeys.307.4673-treatment20.xml]

<!DOCTYPE tp:taxon-treatment
  PUBLIC "-//TaxonX//DTD Taxonomic Treatment Publishing DTD v0 20100105//EN" "tax-treatment-NSO.dtd">
<tp:taxon-treatment xmlns:tp="http://www.plazi.org/taxpub"><tp:treatment-meta><mixed-citation publication-type="journal"><person-group><name><surname>Gondim</surname><given-names>Anne I.</given-names></name><name><surname>Alonso</surname><given-names>Carmen</given-names></name><name><surname>Dias</surname><given-names>Thelma L. P.</given-names></name><name><surname>Manso</surname><given-names>Cynthia L. C.</given-names></name><name><surname>Christoffersen</surname><given-names>Martin L.</given-names></name></person-group><article-title>A taxonomic guide to the brittle-stars (Echinodermata, Ophiuroidea) from the State of Paraíba continental shelf, Northeastern Brazil</article-title><source>Zookeys</source><day>10</day><month>6</month><year>2013</year><volume>2013</volume><issue>307</issue><fpage>45</fpage><lpage>96</lpage><pub-id pub-id-type="doi">10.3897/zookeys.307.4673</pub-id></mixed-citation></tp:treatment-meta><tp:nomenclature><tp:taxon-name>
                            <tp:taxon-name-part taxon-name-part-type="genus">Ophiocoma</tp:taxon-name-part>
                            <tp:taxon-name-part taxon-name-part-type="species">wendtii</tp:taxon-name-part>
                            <object-id xmlns:xlink="http://www.w3.org/1999/xlink" xlink:type="simple">http://species-id.net/wiki/Ophiocoma_wendtii</object-id>
                        </tp:taxon-name><tp:taxon-authority>Müller &amp; Troschel, 1842</tp:taxon-authority><xref ref-type="fig" rid="F11">Figure 11e–i</xref></tp:nomenclature><tp:treatment-sec sec-type="Description"><title>Description.</title><p>Disk pentagonal with small notches on interradius (dd = 2.71 to 15.07 mm) (<xref ref-type="fig" rid="F11">Fig. 11e</xref>). Covered by small, imbricating scales, totally covered by small granules that extend over the first three dorsal arm segments (<xref ref-type="fig" rid="F11">Fig. 11e</xref>). Ventral interradius covered by granules, that form a V-shaped area (<xref ref-type="fig" rid="F11">Fig. 11f</xref>). Bursal slits long and enlarged. Oral shields triangular (<xref ref-type="fig" rid="F11">Fig. 11g</xref>). Adoral shields distally flaring, not touching medi<!--PageBreak--><!--PageBreak-->ally. Four oral papillae on each side of jaw angle (<xref ref-type="fig" rid="F11">Fig. 11g</xref>), the one but last largest and partially covering last papilla. A cluster of papillae on jaw apex (<xref ref-type="fig" rid="F11">Fig. 11g</xref>). Dorsal arm plate wider than long, fan-shaped (<xref ref-type="fig" rid="F11">Fig. 11h</xref>). Ventral arm plate pentagonal, with distal margin rounded (<xref ref-type="fig" rid="F11">Fig. 11i</xref>). Single large tentacle scale, but the six first arm segments may present two scales. Three or four long, pointed, arm spines, with blunt tip, the dorsal one biggest, four or five arm segments long (<xref ref-type="fig" rid="F11">Fig. 11h</xref>). They decrease in size in the direction of the ventral spine, which is slightly curved. Arm segments with three or four alternating spines.</p></tp:treatment-sec><tp:treatment-sec sec-type="Distribution"><title>Distribution.</title><p>Bermuda, the Bahamas, the islands off southern Florida, Texas offshore reefs, the Antilles, Mexican Caribbean, Belize, Honduras, Costa Rica, Panama, islands off Caribbean Colombia, Venezuela, and Brazil (<xref ref-type="bibr" rid="B78">Lyman 1865</xref>, <xref ref-type="bibr" rid="B27">H.L. Clark 1933</xref>, <xref ref-type="bibr" rid="B60">Hendler et al. 1995</xref>, <xref ref-type="bibr" rid="B22">Chavarro et al. 2004</xref>, <xref ref-type="bibr" rid="B38">Durán-Gonzáles et al. 2005</xref>, <xref ref-type="bibr" rid="B4">Alvarado et al. 2008</xref>). In Brazil from Ceará, Rio Grande do Norte (<xref ref-type="bibr" rid="B2">Albuquerque 1986</xref>), Pernambuco (<xref ref-type="bibr" rid="B117">Tommasi 1970</xref>), Alagoas (<xref ref-type="bibr" rid="B92">Miranda et al. 2012</xref>), Bahia (<xref ref-type="bibr" rid="B82">Magalhães et al. 2005</xref>), Trindade oceanic island off Espírito Santo (<xref ref-type="bibr" rid="B117">Tommasi 1970</xref>) and Rio de Janeiro (<xref ref-type="bibr" rid="B85">Manso 1993</xref>). Found from 1 to 384m. In this study, recorded for the first time in the State of Paraíba, between 10 and 34 m.</p></tp:treatment-sec><tp:treatment-sec sec-type="Remarks"><title>Remarks.</title><p>Lives in bottoms of coral, dead shells (<xref ref-type="bibr" rid="B117">Tommasi 1970</xref>), calcareous algae, in all reef zones, mangroves, seagrass beds, below rocks, in coral colonies, and under sponges (<xref ref-type="bibr" rid="B60">Hendler et al. 1995</xref>). The presence of alimentary particles on the arms during the day, when <italic><tp:taxon-name>Ophiocoma wendtii</tp:taxon-name></italic> is hidden inside shelters, suggests that this species is a suspension or detritivorous feeder (<xref ref-type="bibr" rid="B60">Hendler et al. 1995</xref>). All samples examined herein have granules on the disk. This differs from the observation of <xref ref-type="bibr" rid="B26">H.L. Clark (1918)</xref>, who only observed granules in specimens with a disk diameter above 5 mm.</p></tp:treatment-sec><tp:treatment-sec><!--Section generated to contain objects referenced in tp:taxon-treatment.--><fig id="F11" position="float" orientation="portrait"><label>Figure 11.</label><caption><p>Species of the family <tp:taxon-name>Ophiocomidae</tp:taxon-name>. <italic><tp:taxon-name>Ophiocoma echinata</tp:taxon-name></italic> <bold>A</bold> dorsal view <bold>B</bold> ventral view, detail of the genital scale (gs) <bold>C</bold> jaw <bold>D</bold> dorsal view of the arms <bold>E</bold> ventral view of the arms. <italic><tp:taxon-name>Ophiocoma wendtii</tp:taxon-name></italic> <bold>F</bold> dorsal view <bold>G</bold> ventral view <bold>H</bold> jaw <bold>I</bold> dorsal view of the arms <bold>J</bold> ventral view of the arms. Scale bar = 1 mm.</p></caption><graphic xmlns:xlink="http://www.w3.org/1999/xlink" xlink:href="ZooKeys-307-045-g011.jpg" position="float" orientation="portrait" xlink:type="simple"/></fig></tp:treatment-sec><ref-list><ref id="B78"><mixed-citation xmlns:xlink="http://www.w3.org/1999/xlink" xlink:type="simple"><person-group><name name-style="western"><surname>Lyman</surname><given-names>T</given-names></name></person-group> (<year>1865</year>) <source><italic>Ophiuridae and Astrophytidae</italic>. Illustrated catalogue of the Museum of Comparative Zoology, at Harvard College, Vol. 1, 200pp.</source></mixed-citation></ref><ref id="B27"><mixed-citation xmlns:xlink="http://www.w3.org/1999/xlink" xlink:type="simple"><person-group><name name-style="western"><surname>Clark</surname><given-names>HL</given-names></name></person-group> (<year>1933</year>) <article-title>A handbook of the littoral echinoderms of Porto Rico and other West Indian Islands.</article-title><source>Scientific Survey of Porto Rico and the Virgin Islands</source><volume>16</volume>: <fpage>1</fpage>-<lpage>147</lpage>.</mixed-citation></ref><ref id="B60"><mixed-citation xmlns:xlink="http://www.w3.org/1999/xlink" xlink:type="simple"><person-group><name name-style="western"><surname>Hendler</surname><given-names>G</given-names></name><name name-style="western"><surname>Miller</surname><given-names>JE</given-names></name><name name-style="western"><surname>Pawson</surname><given-names>DL</given-names></name><name name-style="western"><surname>Kier</surname><given-names>PM</given-names></name></person-group> (<year>1995</year>) <source>Sea stars, sea urchins and allies: echinoderms of Florida and the Caribbean.</source><publisher-name>Smithsonian Institution Press</publisher-name>, <publisher-loc>Washington</publisher-loc>, <lpage>390</lpage> pp.</mixed-citation></ref><ref id="B22"><mixed-citation xmlns:xlink="http://www.w3.org/1999/xlink" xlink:type="simple"><person-group><name name-style="western"><surname>Chavarro</surname><given-names>SB</given-names></name><name name-style="western"><surname>Zea</surname><given-names>S</given-names></name><name name-style="western"><surname>Manuel</surname><given-names>Díaz JM</given-names></name></person-group> (<year>2004</year>) <article-title>Esponjas y otros microhábitats de ofiuros (Ophiuroidea: Echinodermata) em ambientes arrecifales del Archipiélago de San Bernardo (Caribe Colombiano).</article-title><source>Boletín de Investigaciones Marinas y Costeras</source><volume>33</volume>: <fpage>27</fpage>-<lpage>46</lpage>.</mixed-citation></ref><ref id="B38"><mixed-citation xmlns:xlink="http://www.w3.org/1999/xlink" xlink:type="simple"><person-group><name name-style="western"><surname>Durán-González</surname><given-names>A</given-names></name><name name-style="western"><surname>Laguarda-Figueras</surname><given-names>A</given-names></name><name name-style="western"><surname>Solís-Marín</surname><given-names>FA</given-names></name><name name-style="western"><surname>Sánchez</surname><given-names>BEB</given-names></name><name name-style="western"><surname>Ahearn</surname><given-names>CG</given-names></name><name name-style="western"><surname>Torres-Vega</surname><given-names>J</given-names></name></person-group> (<year>2005</year>) <article-title>Echinoderms (Echinodermata) from the Mexican waters of the Gulf of Mexico.</article-title><source>Revista de Biologia Tropical</source><volume>53</volume>: <fpage>53</fpage>-<lpage>68</lpage>.</mixed-citation></ref><ref id="B4"><mixed-citation xmlns:xlink="http://www.w3.org/1999/xlink" xlink:type="simple"><person-group><name name-style="western"><surname>Alvarado</surname><given-names>JJ</given-names></name><name name-style="western"><surname>Solís-Marin</surname><given-names>FA</given-names></name><name name-style="western"><surname>Ahearn</surname><given-names>C</given-names></name></person-group> (<year>2008</year>) <article-title>Echinoderms (Echinodermata) from Central America Caribbean.</article-title><source>Revista de Biologia Tropical</source><volume>56</volume>: <fpage>37</fpage>-<lpage>55</lpage>.</mixed-citation></ref><ref id="B2"><mixed-citation xmlns:xlink="http://www.w3.org/1999/xlink" xlink:type="simple"><person-group><name name-style="western"><surname>Albuquerque</surname><given-names>MN</given-names></name></person-group> (<year>1986</year>) <source>Ophiuroidea Gray, 1840 (Echinodermata) da plataforma continental do norte e nordeste brasileiro. PhD thesis, São Paulo: University of São Paulo.</source></mixed-citation></ref><ref id="B117"><mixed-citation xmlns:xlink="http://www.w3.org/1999/xlink" xlink:type="simple"><person-group><name name-style="western"><surname>Tommasi</surname><given-names>LR</given-names></name></person-group> (<year>1970</year>) <source>Os ofiuróides recentes do Brasil e de regiões vizinhas. Contribuições do Instituto Oceanográfico, Universidade de São Paulo Série Oceanografia Biológica 20: 1–146.</source> doi: <ext-link ext-link-type="uri" xlink:href="http://dx.doi.org/10.1590/S0373-55241971000100001" xlink:type="simple">10.1590/S0373-55241971000100001</ext-link></mixed-citation></ref><ref id="B92"><mixed-citation xmlns:xlink="http://www.w3.org/1999/xlink" xlink:type="simple"><person-group><name name-style="western"><surname>Miranda</surname><given-names>ALS</given-names></name><name name-style="western"><surname>Lima</surname><given-names>MLF</given-names></name><name name-style="western"><surname>Sovierzoski</surname><given-names>HH</given-names></name><name name-style="western"><surname>Correia</surname><given-names>MD</given-names></name></person-group> (<year>2012</year>) <article-title>Inventory of the Echinodermata collection from the Universidade Federal de Alagoas.</article-title><source>Biota Neotropica</source><volume>12</volume>: <fpage>136</fpage>-<lpage>146</lpage>. doi: <ext-link ext-link-type="uri" xlink:href="http://dx.doi.org/10.1590/S1676-06032012000200014" xlink:type="simple">10.1590/S1676-06032012000200014</ext-link></mixed-citation></ref><ref id="B82"><mixed-citation xmlns:xlink="http://www.w3.org/1999/xlink" xlink:type="simple"><person-group><name name-style="western"><surname>Magalhães</surname><given-names>WF</given-names></name><name name-style="western"><surname>Martins</surname><given-names>LR</given-names></name><name name-style="western"><surname>Alves</surname><given-names>OFS</given-names></name></person-group> (<year>2005</year>) <article-title>Inventário dos Echinodermata do Estado da Bahia.</article-title><source>Brazilian Journal of Aquatic Science and Technology</source><volume>9</volume>: <fpage>61</fpage>-<lpage>65</lpage>.</mixed-citation></ref><ref id="B85"><mixed-citation xmlns:xlink="http://www.w3.org/1999/xlink" xlink:type="simple"><person-group><name name-style="western"><surname>Manso</surname><given-names>CLC</given-names></name></person-group> (<year>1993</year>) <article-title>Ofiuróides da Plataforma Brasileira. Parte II: Norte do Estado do Rio de Janeiro, Estado do Espírito Santo, Sul do Estado da Bahia e Bancos Royal Charlotte, Hostpur e Davis (Echinodermata: Ophiuroidea).</article-title><source>Revista Brasileira de Biologia</source><volume>35</volume>: <fpage>189</fpage>-<lpage>195</lpage>.</mixed-citation></ref><ref id="B26"><mixed-citation xmlns:xlink="http://www.w3.org/1999/xlink" xlink:type="simple"><person-group><name name-style="western"><surname>Clark</surname><given-names>HL</given-names></name></person-group> (<year>1918</year>) <article-title>Brittle-stars, new and old.</article-title><source>Bulletin of the Museum of Comparative Zoology at Harvard College</source><volume>62</volume>: <fpage>265</fpage>-<lpage>338</lpage>.</mixed-citation></ref></ref-list></tp:taxon-treatment>
