# Supplementary material for: A taxonomic guide to the brittle-stars (Echinodermata, Ophiuroidea) from the State of Paraíba continental shelf, Northeastern Brazil
Source: Zookeys. 2013 Jun 10;(307):45–96. doi: 10.3897/zookeys.307.4673 (PMC3689063; doi:10.3897/zookeys.307.4673)
Supplement: XML Treatment for Ophiopsila hartmeyeri [file zookeys.307.4673-treatment21.xml]

<!DOCTYPE tp:taxon-treatment
  PUBLIC "-//TaxonX//DTD Taxonomic Treatment Publishing DTD v0 20100105//EN" "tax-treatment-NSO.dtd">
<tp:taxon-treatment xmlns:tp="http://www.plazi.org/taxpub"><tp:treatment-meta><mixed-citation publication-type="journal"><person-group><name><surname>Gondim</surname><given-names>Anne I.</given-names></name><name><surname>Alonso</surname><given-names>Carmen</given-names></name><name><surname>Dias</surname><given-names>Thelma L. P.</given-names></name><name><surname>Manso</surname><given-names>Cynthia L. C.</given-names></name><name><surname>Christoffersen</surname><given-names>Martin L.</given-names></name></person-group><article-title>A taxonomic guide to the brittle-stars (Echinodermata, Ophiuroidea) from the State of Paraíba continental shelf, Northeastern Brazil</article-title><source>Zookeys</source><day>10</day><month>6</month><year>2013</year><volume>2013</volume><issue>307</issue><fpage>45</fpage><lpage>96</lpage><pub-id pub-id-type="doi">10.3897/zookeys.307.4673</pub-id></mixed-citation></tp:treatment-meta><tp:nomenclature><tp:taxon-name>
                            <tp:taxon-name-part taxon-name-part-type="genus">Ophiopsila</tp:taxon-name-part>
                            <tp:taxon-name-part taxon-name-part-type="species">hartmeyeri</tp:taxon-name-part>
                            <object-id xmlns:xlink="http://www.w3.org/1999/xlink" xlink:type="simple">http://species-id.net/wiki/Ophiopsila_hartmeyeri</object-id>
                        </tp:taxon-name><tp:taxon-authority>Koehler, 1913</tp:taxon-authority><xref ref-type="fig" rid="F12">Figure 12a–e</xref></tp:nomenclature><tp:treatment-sec sec-type="Description"><title>Description.</title><p>Disk circular (dd = 1.30 to 6.90 mm). Covered by imbricating scales of different sizes, largest between radial shields and on interradial margin of disk (<xref ref-type="fig" rid="F12">Fig. 12a</xref>). Radial shields narrow, long, broadly separated, distal end slightly broader, distinct from remaining disk because of their white coloration (<xref ref-type="fig" rid="F12">Fig. 12a</xref>). Numerous olive-green patches on the dorsal and ventral sides of the disk (<xref ref-type="fig" rid="F12">Fig. 12a</xref>). Ventral interradius with scales similar to dorsal disk surface (<xref ref-type="fig" rid="F12">Fig. 12b</xref>). Bursal slits broad and elongated. Oral shields large, diamond-shaped, laterally broadened, some with a dark spot on distal margin. Two spatulate oral papillae (<xref ref-type="fig" rid="F12">Fig. 12c</xref>), borders slightly denteate, on each margin of jaw, the outer one slightly longer. A cluster of dental papillae on apex of jaw (<xref ref-type="fig" rid="F12">Fig. 12c</xref>). Dorsal arm plate slightly wider than long, distal border slightly wider than anterior border (<xref ref-type="fig" rid="F12">Fig. 12d</xref>). Ventral arm plate longer than wide, pentagonal, posterior margin concave (<xref ref-type="fig" rid="F12">Fig. 12e</xref>). Two tentacle scales (<xref ref-type="fig" rid="F12">Fig. 12b, e</xref>), outer smaller and inner longer, flattened and overreaching median ventral plane of arm. Tentacle pore large. Four to <!--PageBreak-->six arm spines, ventral one longest and slightly curved (<xref ref-type="fig" rid="F12">Fig. 12d, e</xref>). Remaining spines decrease in size ventralwards, with small denticles at apex. Two close brown stripes on lateral arm plate, and a lighter median band on the dorsal arm plate (<xref ref-type="fig" rid="F12">Fig. 12a, d</xref>). Ventral surface sometimes with two brown stripes close to insertion of spines.</p><fig id="F12" position="float" orientation="portrait"><label>Figure 12.</label><caption><p>Specimen of the family <tp:taxon-name>Ophiocomidae</tp:taxon-name> (<bold>a–e</bold>). <italic><tp:taxon-name>Ophiopsila hartmeyeri</tp:taxon-name></italic> <bold>A</bold> dorsal view, detail of the radial shields <bold>B</bold> ventral view, detail of the tentacle scale <bold>C</bold> jaw <bold>D</bold> dorsal view of the arms <bold>E</bold> ventral view of the arms. Scale bar = 1 mm.</p></caption><graphic xmlns:xlink="http://www.w3.org/1999/xlink" xlink:href="ZooKeys-307-045-g012.jpg" position="float" orientation="portrait" xlink:type="simple"/></fig></tp:treatment-sec><tp:treatment-sec sec-type="Distribution"><title>Distribution.</title><p>Florida Keys, the Mexican Caribbean, the Antilles, Costa Rica, Colombia, Venezuela, and Brazil (<xref ref-type="bibr" rid="B60">Hendler et al. 1995</xref>, <xref ref-type="bibr" rid="B4">Alvarado et al. 2008</xref>, <xref ref-type="bibr" rid="B15">Borrero-Pérez et al. 2008</xref>). In Brazil, from Abrolhos off southern Bahia (<xref ref-type="bibr" rid="B117">Tommasi 1970</xref>). From 12 to 161m (<xref ref-type="bibr" rid="B60">Hendler et al. 1995</xref>). Recorded 12 and 30 m in present account.</p></tp:treatment-sec><tp:treatment-sec sec-type="Remarks"><title>Remarks.</title><p>Typically, this is a coralline bottom species (<xref ref-type="bibr" rid="B117">Tommasi 1970</xref>). <xref ref-type="bibr" rid="B1">Abreu-Pérez et al. (2005)</xref> also record the species for sandy substrates and on rocks and corals. We record this species mainly in rhodolites. <!--PageBreak--><italic><tp:taxon-name>Ophiopsila hartmeyeri</tp:taxon-name></italic> showed a mosaic distribution of characters described for <italic><tp:taxon-name>Ophiopsila maculata</tp:taxon-name></italic> (Verrill, 1899), and <italic><tp:taxon-name>Ophiopsila riisei</tp:taxon-name></italic> Lütken, 1859. <italic><tp:taxon-name>Ophiopsila hartmeyeri</tp:taxon-name></italic> was similar to <italic><tp:taxon-name>Ophiopsila maculata</tp:taxon-name></italic> in having black dots on each oral shield, originally diagnosed by <xref ref-type="bibr" rid="B117">Tommasi (1970)</xref>. Comparing <italic><tp:taxon-name>Ophiopsila hartmeyeri</tp:taxon-name></italic> with <italic><tp:taxon-name>Ophiopsila riisei</tp:taxon-name></italic>, both share these black spots also on the dorsal surface of the disk, a character previously considered diagnostic for <italic><tp:taxon-name>Ophiopsila riisei</tp:taxon-name></italic> (Koehler 1913). The specimens of <italic><tp:taxon-name>Ophiopsila hartmeyeri</tp:taxon-name></italic> from the Paraíba coast have a smaller number of spines (four or six) than that recorded in the literature (eight arm spines). However, their shape is characteristic for <italic><tp:taxon-name>Ophiopsila hartmeyeri</tp:taxon-name></italic> (sword-shaped). In the present study we follow the older classification, in which the genus <italic><tp:taxon-name>Ophiopsila</tp:taxon-name></italic> belong to the family <tp:taxon-name>Ophiocomidae</tp:taxon-name>, as this genus does not have a pair of infradental papillae (diagnostic character of <tp:taxon-name>Amphiuridae</tp:taxon-name>), but has tooth papillae (a cluster of short, granule-like apical papillae on the dental plate) (one of the diagnostic characters of <tp:taxon-name>Ophiocomidae</tp:taxon-name>). <xref ref-type="bibr" rid="B91">Martynov (2010)</xref> proposed transfering the genus <italic><tp:taxon-name>Ophiopsila</tp:taxon-name></italic> to the familyAmphiuridade on the basis of the morphology of the lateral arm plate. <xref ref-type="bibr" rid="B95">Murakami (1963)</xref>, in his exaustive study on the dental and oral plates, suggests that the dental plate of the genus <italic><tp:taxon-name>Ophiopsila</tp:taxon-name></italic> is most closely related to the family <tp:taxon-name>Ophionereididae</tp:taxon-name>. The systematic position of <italic><tp:taxon-name>Ophiopsila</tp:taxon-name></italic> is thus still uncertain and needs further studies.</p></tp:treatment-sec><ref-list><ref id="B60"><mixed-citation xmlns:xlink="http://www.w3.org/1999/xlink" xlink:type="simple"><person-group><name name-style="western"><surname>Hendler</surname><given-names>G</given-names></name><name name-style="western"><surname>Miller</surname><given-names>JE</given-names></name><name name-style="western"><surname>Pawson</surname><given-names>DL</given-names></name><name name-style="western"><surname>Kier</surname><given-names>PM</given-names></name></person-group> (<year>1995</year>) <source>Sea stars, sea urchins and allies: echinoderms of Florida and the Caribbean.</source><publisher-name>Smithsonian Institution Press</publisher-name>, <publisher-loc>Washington</publisher-loc>, <lpage>390</lpage> pp.</mixed-citation></ref><ref id="B4"><mixed-citation xmlns:xlink="http://www.w3.org/1999/xlink" xlink:type="simple"><person-group><name name-style="western"><surname>Alvarado</surname><given-names>JJ</given-names></name><name name-style="western"><surname>Solís-Marin</surname><given-names>FA</given-names></name><name name-style="western"><surname>Ahearn</surname><given-names>C</given-names></name></person-group> (<year>2008</year>) <article-title>Echinoderms (Echinodermata) from Central America Caribbean.</article-title><source>Revista de Biologia Tropical</source><volume>56</volume>: <fpage>37</fpage>-<lpage>55</lpage>.</mixed-citation></ref><ref id="B15"><mixed-citation xmlns:xlink="http://www.w3.org/1999/xlink" xlink:type="simple"><person-group><name name-style="western"><surname>Borrero-Pérez</surname><given-names>GH</given-names></name><name name-style="western"><surname>Benavides-Serrato</surname><given-names>M</given-names></name><name name-style="western"><surname>Solano</surname><given-names>O</given-names></name><name name-style="western"><surname>Navas</surname><given-names>GR</given-names></name></person-group> (<year>2008</year>) <article-title>Brittle-stars (Echinodermata: Ophiuroidea) from the continental shelf and upper slope of the Colombian Caribbean.</article-title><source>Revista de Biologia Tropical</source><volume>56</volume>: <fpage>169</fpage>-<lpage>204</lpage>.</mixed-citation></ref><ref id="B117"><mixed-citation xmlns:xlink="http://www.w3.org/1999/xlink" xlink:type="simple"><person-group><name name-style="western"><surname>Tommasi</surname><given-names>LR</given-names></name></person-group> (<year>1970</year>) <source>Os ofiuróides recentes do Brasil e de regiões vizinhas. Contribuições do Instituto Oceanográfico, Universidade de São Paulo Série Oceanografia Biológica 20: 1–146.</source> doi: <ext-link ext-link-type="uri" xlink:href="http://dx.doi.org/10.1590/S0373-55241971000100001" xlink:type="simple">10.1590/S0373-55241971000100001</ext-link></mixed-citation></ref><ref id="B1"><mixed-citation xmlns:xlink="http://www.w3.org/1999/xlink" xlink:type="simple"><person-group><name name-style="western"><surname>Abreu-Pérez</surname><given-names>M</given-names></name><name name-style="western"><surname>Solís-Main</surname><given-names>FA</given-names></name><name name-style="western"><surname>Laguarda-Figueras</surname><given-names>A</given-names></name></person-group> (<year>2005</year>) <article-title>Catalogue of neritic-benthonic echinoderms (Echinodermata: Asteroidea and Ophiuroidea) from the Cuban Archipelago.</article-title><source>Revista de Biologia Tropical</source><volume>53</volume>: <fpage>29</fpage>-<lpage>52</lpage>.</mixed-citation></ref><ref id="B91"><mixed-citation xmlns:xlink="http://www.w3.org/1999/xlink" xlink:type="simple"><person-group><name name-style="western"><surname>Martynov</surname><given-names>A</given-names></name></person-group> (<year>2010</year>) <article-title>Reassessment of the classification of the Ophiuroidea (Echinodermata), based on morphological characters. I. General character evaluation and delineation of the families Ophiomyxidae and Ophiacanthidae.</article-title><source>Zootaxa</source><volume>2697</volume>: <fpage>1</fpage>-<lpage>154</lpage>.</mixed-citation></ref><ref id="B95"><mixed-citation xmlns:xlink="http://www.w3.org/1999/xlink" xlink:type="simple"><person-group><name name-style="western"><surname>Murakami</surname><given-names>S</given-names></name></person-group> (<year>1963</year>) <article-title>The dental and oral plates of Ophiuroidea.</article-title><source>Transactions of the Royal Society of New Zealand</source><volume>4</volume>: <fpage>1</fpage>-<lpage>47</lpage>.</mixed-citation></ref></ref-list></tp:taxon-treatment>
