# Supplementary material for: A taxonomic guide to the brittle-stars (Echinodermata, Ophiuroidea) from the State of Paraíba continental shelf, Northeastern Brazil
Source: Zookeys. 2013 Jun 10;(307):45–96. doi: 10.3897/zookeys.307.4673 (PMC3689063; doi:10.3897/zookeys.307.4673)
Supplement: XML Treatment for Ophioderma appressa [file zookeys.307.4673-treatment22.xml]

<!DOCTYPE tp:taxon-treatment
  PUBLIC "-//TaxonX//DTD Taxonomic Treatment Publishing DTD v0 20100105//EN" "tax-treatment-NSO.dtd">
<tp:taxon-treatment xmlns:tp="http://www.plazi.org/taxpub"><tp:treatment-meta><mixed-citation publication-type="journal"><person-group><name><surname>Gondim</surname><given-names>Anne I.</given-names></name><name><surname>Alonso</surname><given-names>Carmen</given-names></name><name><surname>Dias</surname><given-names>Thelma L. P.</given-names></name><name><surname>Manso</surname><given-names>Cynthia L. C.</given-names></name><name><surname>Christoffersen</surname><given-names>Martin L.</given-names></name></person-group><article-title>A taxonomic guide to the brittle-stars (Echinodermata, Ophiuroidea) from the State of Paraíba continental shelf, Northeastern Brazil</article-title><source>Zookeys</source><day>10</day><month>6</month><year>2013</year><volume>2013</volume><issue>307</issue><fpage>45</fpage><lpage>96</lpage><pub-id pub-id-type="doi">10.3897/zookeys.307.4673</pub-id></mixed-citation></tp:treatment-meta><tp:nomenclature><tp:taxon-name>
                            <tp:taxon-name-part taxon-name-part-type="genus">Ophioderma</tp:taxon-name-part>
                            <tp:taxon-name-part taxon-name-part-type="species">appressa</tp:taxon-name-part>
                            <object-id xmlns:xlink="http://www.w3.org/1999/xlink" xlink:type="simple">http://species-id.net/wiki/Ophioderma_appressa</object-id>
                        </tp:taxon-name><tp:taxon-authority>(Say, 1825)</tp:taxon-authority><xref ref-type="fig" rid="F13">Figure 13a–e</xref><xref ref-type="fig" rid="F14">, 14f</xref></tp:nomenclature><tp:treatment-sec sec-type="Description"><title>Description.</title><p>Disk circular to pentagonal (dd = 4.18 to 7.89 mm), covered by small granules (<xref ref-type="fig" rid="F13">Fig. 13a</xref>). Radial shields oval and covered with granules (<xref ref-type="fig" rid="F13">Fig. 13a</xref>). Ventral interradius covered by similar granules. Four short bursal slits (<xref ref-type="fig" rid="F13">Fig. 13b</xref>). Oral shields oval (<xref ref-type="fig" rid="F13">Fig. 13c</xref>). Adoral shields broadened laterally, not covered by granules (<xref ref-type="fig" rid="F13">Fig. 13c</xref>). Seven or eight oral papillae on each side of jaw angle (<xref ref-type="fig" rid="F13">Fig. 13c</xref>), the three proximal ones small and elongated the last one narrow and partially covered by the previous papilla. Single apical papillae. Dorsal arm plate longer than wide, with distal margin rounded (<xref ref-type="fig" rid="F13">Fig. 13e</xref>). Seven small, compressed, arm spines, the ventralmost one partially covered by outer tentacle scale. Two tentacle scales, the inner one longest (<xref ref-type="fig" rid="F13">Fig. 13d</xref>).</p><fig id="F13" position="float" orientation="portrait"><label>Figure 13.</label><caption><p>Species of the family <tp:taxon-name>Ophiodermatidae</tp:taxon-name> (<bold>a–d</bold>). <italic><tp:taxon-name>Ophioderma appressa</tp:taxon-name></italic> <bold>A</bold> dorsal view <bold>B</bold> ventral view <bold>C</bold> jaw <bold>D</bold> ventral view of the arms <bold>E</bold> ventral view of the arms. <italic><tp:taxon-name>Ophioderma cinerea</tp:taxon-name></italic> <bold>F</bold> dorsal view, detail of the radial shields <bold>G</bold> ventral view <bold>H</bold> jaw <bold>I</bold> dorsal view of the arms <bold>J</bold> ventral view of the arms. Scale bar = 1 mm.</p></caption><graphic xmlns:xlink="http://www.w3.org/1999/xlink" xlink:href="ZooKeys-307-045-g013.jpg" position="float" orientation="portrait" xlink:type="simple"/></fig><fig id="F14" position="float" orientation="portrait"><label>Figure 14.</label><caption><p>Some ophiurans in their natural habitat. <bold>A</bold> <italic><tp:taxon-name>Ophiomyxa flaccida</tp:taxon-name></italic> <bold>B</bold> <italic><tp:taxon-name>Ophiolepis impressa</tp:taxon-name></italic> <bold>C</bold> <italic><tp:taxon-name>Ophiothrix angulata</tp:taxon-name></italic> <bold>D</bold> <italic><tp:taxon-name>Ophiocoma echinata</tp:taxon-name></italic> <bold>E</bold> <italic><tp:taxon-name>Ophioderma cinerea</tp:taxon-name></italic> <bold>F</bold> <italic><tp:taxon-name>Ophioderma appressa</tp:taxon-name></italic>. Photos by Thelma L. P. Dias.</p></caption><graphic xmlns:xlink="http://www.w3.org/1999/xlink" xlink:href="ZooKeys-307-045-g014.jpg" position="float" orientation="portrait" xlink:type="simple"/></fig></tp:treatment-sec><tp:treatment-sec sec-type="Distribution"><title>Distribution.</title><p>Western Atlantic from Bermuda, South Carolina, the islands off southern Florida, Texas offshore reefs, the Bahamas, the Antilles, Mexican Caribbean, Belize, Honduras, Costa Rica, Panama, islands off Caribbean Colombia, Venezuela, and Brazil (<xref ref-type="bibr" rid="B117">Tommasi 1970</xref>, <xref ref-type="bibr" rid="B60">Hendler et al. 1995</xref>, <xref ref-type="bibr" rid="B22">Chavarro et al. 2004</xref>, <xref ref-type="bibr" rid="B38">Durán-Gonzáles et al. 2005</xref>, <xref ref-type="bibr" rid="B4">Alvarado et al. 2008</xref>). In Brazil from Paraíba, Pernambuco (<xref ref-type="bibr" rid="B107">Rathbun 1879</xref>), Alagoas (<xref ref-type="bibr" rid="B92">Miranda et al. 2012</xref>), Bahia (<xref ref-type="bibr" rid="B107">Rathbun 1879</xref>), Rio de Janeiro, and São Paulo (<xref ref-type="bibr" rid="B117">Tommasi 1970</xref>). Intertidal to 364 m deep. Recorded from 10 to 35 m in the present account.</p></tp:treatment-sec><tp:treatment-sec sec-type="Remarks"><title>Remarks.</title><p>This cryptic species lives in reef environments, seagrass beds, on gravel and coral rubble. Usually found together with other ophiuroids, such as <italic><tp:taxon-name>Ophioderma cinerea</tp:taxon-name></italic>, <italic><tp:taxon-name>Ophiocoma echinata</tp:taxon-name></italic>, and <italic><tp:taxon-name>Ophiocoma wendtii</tp:taxon-name></italic> (<xref ref-type="bibr" rid="B60">Hendler et al. 1995</xref>). According to <xref ref-type="bibr" rid="B60">Hendler et al. (1995)</xref>, records from the East Atlantic are based on misidentified specimens. This species presumably has a vitellaria larva (<xref ref-type="bibr" rid="B54">Hendler 1979b</xref>, <xref ref-type="bibr" rid="B59">Hendler and Littman 1986</xref>). It is variable both in color and in morphology (<xref ref-type="bibr" rid="B60">Hendler et al. 1995</xref>). Among the variable characters are the number of arms pines, that may vary from 7 to 10 spines; Ziesenhenne (1955) observed specimens with 9 to 10 arm spines.</p><!--PageBreak--><!--PageBreak--></tp:treatment-sec><ref-list><ref id="B117"><mixed-citation xmlns:xlink="http://www.w3.org/1999/xlink" xlink:type="simple"><person-group><name name-style="western"><surname>Tommasi</surname><given-names>LR</given-names></name></person-group> (<year>1970</year>) <source>Os ofiuróides recentes do Brasil e de regiões vizinhas. Contribuições do Instituto Oceanográfico, Universidade de São Paulo Série Oceanografia Biológica 20: 1–146.</source> doi: <ext-link ext-link-type="uri" xlink:href="http://dx.doi.org/10.1590/S0373-55241971000100001" xlink:type="simple">10.1590/S0373-55241971000100001</ext-link></mixed-citation></ref><ref id="B60"><mixed-citation xmlns:xlink="http://www.w3.org/1999/xlink" xlink:type="simple"><person-group><name name-style="western"><surname>Hendler</surname><given-names>G</given-names></name><name name-style="western"><surname>Miller</surname><given-names>JE</given-names></name><name name-style="western"><surname>Pawson</surname><given-names>DL</given-names></name><name name-style="western"><surname>Kier</surname><given-names>PM</given-names></name></person-group> (<year>1995</year>) <source>Sea stars, sea urchins and allies: echinoderms of Florida and the Caribbean.</source><publisher-name>Smithsonian Institution Press</publisher-name>, <publisher-loc>Washington</publisher-loc>, <lpage>390</lpage> pp.</mixed-citation></ref><ref id="B22"><mixed-citation xmlns:xlink="http://www.w3.org/1999/xlink" xlink:type="simple"><person-group><name name-style="western"><surname>Chavarro</surname><given-names>SB</given-names></name><name name-style="western"><surname>Zea</surname><given-names>S</given-names></name><name name-style="western"><surname>Manuel</surname><given-names>Díaz JM</given-names></name></person-group> (<year>2004</year>) <article-title>Esponjas y otros microhábitats de ofiuros (Ophiuroidea: Echinodermata) em ambientes arrecifales del Archipiélago de San Bernardo (Caribe Colombiano).</article-title><source>Boletín de Investigaciones Marinas y Costeras</source><volume>33</volume>: <fpage>27</fpage>-<lpage>46</lpage>.</mixed-citation></ref><ref id="B38"><mixed-citation xmlns:xlink="http://www.w3.org/1999/xlink" xlink:type="simple"><person-group><name name-style="western"><surname>Durán-González</surname><given-names>A</given-names></name><name name-style="western"><surname>Laguarda-Figueras</surname><given-names>A</given-names></name><name name-style="western"><surname>Solís-Marín</surname><given-names>FA</given-names></name><name name-style="western"><surname>Sánchez</surname><given-names>BEB</given-names></name><name name-style="western"><surname>Ahearn</surname><given-names>CG</given-names></name><name name-style="western"><surname>Torres-Vega</surname><given-names>J</given-names></name></person-group> (<year>2005</year>) <article-title>Echinoderms (Echinodermata) from the Mexican waters of the Gulf of Mexico.</article-title><source>Revista de Biologia Tropical</source><volume>53</volume>: <fpage>53</fpage>-<lpage>68</lpage>.</mixed-citation></ref><ref id="B4"><mixed-citation xmlns:xlink="http://www.w3.org/1999/xlink" xlink:type="simple"><person-group><name name-style="western"><surname>Alvarado</surname><given-names>JJ</given-names></name><name name-style="western"><surname>Solís-Marin</surname><given-names>FA</given-names></name><name name-style="western"><surname>Ahearn</surname><given-names>C</given-names></name></person-group> (<year>2008</year>) <article-title>Echinoderms (Echinodermata) from Central America Caribbean.</article-title><source>Revista de Biologia Tropical</source><volume>56</volume>: <fpage>37</fpage>-<lpage>55</lpage>.</mixed-citation></ref><ref id="B107"><mixed-citation xmlns:xlink="http://www.w3.org/1999/xlink" xlink:type="simple"><person-group><name name-style="western"><surname>Rathbun</surname><given-names>R</given-names></name></person-group> (<year>1879</year>) <article-title>A list of the Brazilian echinoderms, with notes on their distribution.</article-title><source>Transactions Academy of Arts and Science</source><volume>5</volume>: <fpage>139</fpage>-<lpage>158</lpage>.</mixed-citation></ref><ref id="B92"><mixed-citation xmlns:xlink="http://www.w3.org/1999/xlink" xlink:type="simple"><person-group><name name-style="western"><surname>Miranda</surname><given-names>ALS</given-names></name><name name-style="western"><surname>Lima</surname><given-names>MLF</given-names></name><name name-style="western"><surname>Sovierzoski</surname><given-names>HH</given-names></name><name name-style="western"><surname>Correia</surname><given-names>MD</given-names></name></person-group> (<year>2012</year>) <article-title>Inventory of the Echinodermata collection from the Universidade Federal de Alagoas.</article-title><source>Biota Neotropica</source><volume>12</volume>: <fpage>136</fpage>-<lpage>146</lpage>. doi: <ext-link ext-link-type="uri" xlink:href="http://dx.doi.org/10.1590/S1676-06032012000200014" xlink:type="simple">10.1590/S1676-06032012000200014</ext-link></mixed-citation></ref><ref id="B54"><mixed-citation xmlns:xlink="http://www.w3.org/1999/xlink" xlink:type="simple"><person-group><name name-style="western"><surname>Hendler</surname><given-names>G</given-names></name></person-group> (<year>1979b</year>) <source>Reproductive periodicity of ophiuroids (Echinodermata: Ophiuroidea) on the Atlantic and Pacific coasts of Panamá. In: Stancyk SE (Ed), Reproductive ecology of marine invertebrates. University of South Carolina Press, Columbia, South Carolina. 145–156.</source></mixed-citation></ref><ref id="B59"><mixed-citation xmlns:xlink="http://www.w3.org/1999/xlink" xlink:type="simple"><person-group><name name-style="western"><surname>Hendler</surname><given-names>G</given-names></name><name name-style="western"><surname>Littman</surname><given-names>BS</given-names></name></person-group> (<year>1986</year>) <article-title>The ploys of sex: relationships among the mode of reproduction, body size and habits of coral reef brittlestars.</article-title><source>Coral Reefs</source><volume>5</volume>: <fpage>31</fpage>-<lpage>42</lpage>. doi: <ext-link ext-link-type="uri" xlink:href="http://dx.doi.org/10.1007/BF00302169" xlink:type="simple">10.1007/BF00302169</ext-link></mixed-citation></ref></ref-list></tp:taxon-treatment>
