# Supplementary material for: A taxonomic guide to the brittle-stars (Echinodermata, Ophiuroidea) from the State of Paraíba continental shelf, Northeastern Brazil
Source: Zookeys. 2013 Jun 10;(307):45–96. doi: 10.3897/zookeys.307.4673 (PMC3689063; doi:10.3897/zookeys.307.4673)
Supplement: XML Treatment for Ophioderma cinerea [file zookeys.307.4673-treatment23.xml]

<!DOCTYPE tp:taxon-treatment
  PUBLIC "-//TaxonX//DTD Taxonomic Treatment Publishing DTD v0 20100105//EN" "tax-treatment-NSO.dtd">
<tp:taxon-treatment xmlns:tp="http://www.plazi.org/taxpub"><tp:treatment-meta><mixed-citation publication-type="journal"><person-group><name><surname>Gondim</surname><given-names>Anne I.</given-names></name><name><surname>Alonso</surname><given-names>Carmen</given-names></name><name><surname>Dias</surname><given-names>Thelma L. P.</given-names></name><name><surname>Manso</surname><given-names>Cynthia L. C.</given-names></name><name><surname>Christoffersen</surname><given-names>Martin L.</given-names></name></person-group><article-title>A taxonomic guide to the brittle-stars (Echinodermata, Ophiuroidea) from the State of Paraíba continental shelf, Northeastern Brazil</article-title><source>Zookeys</source><day>10</day><month>6</month><year>2013</year><volume>2013</volume><issue>307</issue><fpage>45</fpage><lpage>96</lpage><pub-id pub-id-type="doi">10.3897/zookeys.307.4673</pub-id></mixed-citation></tp:treatment-meta><tp:nomenclature><tp:taxon-name>
                            <tp:taxon-name-part taxon-name-part-type="genus">Ophioderma</tp:taxon-name-part>
                            <tp:taxon-name-part taxon-name-part-type="species">cinerea</tp:taxon-name-part>
                            <object-id xmlns:xlink="http://www.w3.org/1999/xlink" xlink:type="simple">http://species-id.net/wiki/Ophioderma_cinerea</object-id>
                        </tp:taxon-name><tp:taxon-authority>Müller &amp; Troschel, 1842</tp:taxon-authority><xref ref-type="fig" rid="F13">Figure 13f–j</xref><xref ref-type="fig" rid="F14">, 14e</xref></tp:nomenclature><tp:treatment-sec sec-type="Description"><title>Description.</title><p>Disk circular to pentagonal (dd = 4.96 to 9.67 mm). Covered by small granules, except on radial shields (<xref ref-type="fig" rid="F13">Fig. 13f</xref>). Radial shields oval. Ventral interradius covered by granules similar to dorsal ones (<xref ref-type="fig" rid="F13">Fig. 13g</xref>). Four short bursal slits. Oral shields heart-shaped (<xref ref-type="fig" rid="F13">Fig. 13h</xref>). Adoral shields small, laterally broadened, not covered <!--PageBreak-->by granules. Seven to nine oral papillae on each side of jaw angle (<xref ref-type="fig" rid="F13">Fig. 13h</xref>), the three proximal ones small and elongate, the following ones becoming progressively wider, the last being elongate, narrow and partially covered by preceeding papilla. Single long and robust apical papilla. Dorsal arm plate wider than long (<xref ref-type="fig" rid="F13">Fig. 13i</xref>). Ventral arm plate longer than large, with distal margin rounded (<xref ref-type="fig" rid="F13">Fig. 13j</xref>). Seven to nine small and compressed arm spines, the ventral largest and partially covered by the outer tentacle scale. Two tentacle scales, the inner one long and narrow, the outer one small and subtriangular.</p></tp:treatment-sec><tp:treatment-sec sec-type="Distribution"><title>Distribution.</title><p>The Bahamas, the islands off southern Florida, the Antilles, Mexican Caribbean, Belize, Honduras, Costa Rica, Panama, coast and islands off Caribbean Colombia, Venezuela, and Brazil (<xref ref-type="bibr" rid="B25">H.L. Clark 1915</xref>, <xref ref-type="bibr" rid="B27">1933</xref>, <xref ref-type="bibr" rid="B117">Tommasi 1970</xref>, <xref ref-type="bibr" rid="B22">Chavarro et al. 2004</xref>, <xref ref-type="bibr" rid="B38">Durán-Gonzáles et al. 2005</xref>, <xref ref-type="bibr" rid="B4">Alvarado et al. 2008</xref>, <xref ref-type="bibr" rid="B61">Hernández-Herrejón et al. 2008</xref>). In Brazil from Ceará (<xref ref-type="bibr" rid="B75">Lima-Verde 1969</xref>), Rio Grande do Norte (<xref ref-type="bibr" rid="B2">Albuquerque 1986</xref>), Paraíba (<xref ref-type="bibr" rid="B47">Gondim et al. 2008</xref>), the oceanic island Fernando de Noronha off Pernambuco (<xref ref-type="bibr" rid="B117">Tommasi 1970</xref>), Alagoas (<xref ref-type="bibr" rid="B92">Miranda et al. 2012</xref>), Abrolhos off Bahia (<xref ref-type="bibr" rid="B117">Tommasi 1970</xref>), Bahia (<xref ref-type="bibr" rid="B25">H.L. Clark 1915</xref>, <xref ref-type="bibr" rid="B30">Costa and Costa 1962</xref>), oceanic island Trindade off Espírito Santo (<xref ref-type="bibr" rid="B19">Brito 1971</xref>), Rio de Janeiro (<xref ref-type="bibr" rid="B18">Brito 1962</xref>), and São Paulo (<xref ref-type="bibr" rid="B97">Netto et al. 2005</xref>). Intertidal to 1.718 m. In present study, recorded from 10 to 34 m.</p></tp:treatment-sec><tp:treatment-sec sec-type="Remarks"><title>Remarks.</title><p>This is one of the most common and largest species in the genus, and differs from other <italic><tp:taxon-name>Ophioderma</tp:taxon-name></italic> from Brazil, such as <italic><tp:taxon-name>Ophioderma appressa</tp:taxon-name></italic> (Say, 1825), and <italic><tp:taxon-name>Ophioderma januarii</tp:taxon-name></italic> Lütken, 1856, by the following characteristics: 1. radial shields within granular covering; 2. dorsal arm plates partitioned. Tommasi (unpublished data) suggested that <italic><tp:taxon-name>Ophioderma besnardi</tp:taxon-name></italic> Tommasi, 1970 represents the young of <italic><tp:taxon-name>Ophioderma cinerea</tp:taxon-name></italic> Müller &amp; Troschel, 1842 before the dorsal plates were divided. More detailed studies are currently being developed to elucidate the taxonomic status of these species. It lives in muddy bottoms, corals (<xref ref-type="bibr" rid="B117">Tommasi 1970</xref>), mangroves, and seagrass beds (<xref ref-type="bibr" rid="B60">Hendler et al. 1995</xref>).</p></tp:treatment-sec><tp:treatment-sec><!--Section generated to contain objects referenced in tp:taxon-treatment.--><fig id="F13" position="float" orientation="portrait"><label>Figure 13.</label><caption><p>Species of the family <tp:taxon-name>Ophiodermatidae</tp:taxon-name> (<bold>a–d</bold>). <italic><tp:taxon-name>Ophioderma appressa</tp:taxon-name></italic> <bold>A</bold> dorsal view <bold>B</bold> ventral view <bold>C</bold> jaw <bold>D</bold> ventral view of the arms <bold>E</bold> ventral view of the arms. <italic><tp:taxon-name>Ophioderma cinerea</tp:taxon-name></italic> <bold>F</bold> dorsal view, detail of the radial shields <bold>G</bold> ventral view <bold>H</bold> jaw <bold>I</bold> dorsal view of the arms <bold>J</bold> ventral view of the arms. Scale bar = 1 mm.</p></caption><graphic xmlns:xlink="http://www.w3.org/1999/xlink" xlink:href="ZooKeys-307-045-g013.jpg" position="float" orientation="portrait" xlink:type="simple"/></fig><fig id="F14" position="float" orientation="portrait"><label>Figure 14.</label><caption><p>Some ophiurans in their natural habitat. <bold>A</bold> <italic><tp:taxon-name>Ophiomyxa flaccida</tp:taxon-name></italic> <bold>B</bold> <italic><tp:taxon-name>Ophiolepis impressa</tp:taxon-name></italic> <bold>C</bold> <italic><tp:taxon-name>Ophiothrix angulata</tp:taxon-name></italic> <bold>D</bold> <italic><tp:taxon-name>Ophiocoma echinata</tp:taxon-name></italic> <bold>E</bold> <italic><tp:taxon-name>Ophioderma cinerea</tp:taxon-name></italic> <bold>F</bold> <italic><tp:taxon-name>Ophioderma appressa</tp:taxon-name></italic>. Photos by Thelma L. P. Dias.</p></caption><graphic xmlns:xlink="http://www.w3.org/1999/xlink" xlink:href="ZooKeys-307-045-g014.jpg" position="float" orientation="portrait" xlink:type="simple"/></fig></tp:treatment-sec><ref-list><ref id="B25"><mixed-citation xmlns:xlink="http://www.w3.org/1999/xlink" xlink:type="simple"><person-group><name name-style="western"><surname>Clark</surname><given-names>HL</given-names></name></person-group> (<year>1915</year>) <article-title>Catalogue of recent ophiurans: Based on the collection of the Museum of Comparative Zoology.</article-title><source>Memoirs of the Museum of Comparative Zoology at Harvard College</source><volume>25</volume>: <fpage>166</fpage>-<lpage>376</lpage>.</mixed-citation></ref><ref id="B27"><mixed-citation xmlns:xlink="http://www.w3.org/1999/xlink" xlink:type="simple"><person-group><name name-style="western"><surname>Clark</surname><given-names>HL</given-names></name></person-group> (<year>1933</year>) <article-title>A handbook of the littoral echinoderms of Porto Rico and other West Indian Islands.</article-title><source>Scientific Survey of Porto Rico and the Virgin Islands</source><volume>16</volume>: <fpage>1</fpage>-<lpage>147</lpage>.</mixed-citation></ref><ref id="B117"><mixed-citation xmlns:xlink="http://www.w3.org/1999/xlink" xlink:type="simple"><person-group><name name-style="western"><surname>Tommasi</surname><given-names>LR</given-names></name></person-group> (<year>1970</year>) <source>Os ofiuróides recentes do Brasil e de regiões vizinhas. Contribuições do Instituto Oceanográfico, Universidade de São Paulo Série Oceanografia Biológica 20: 1–146.</source> doi: <ext-link ext-link-type="uri" xlink:href="http://dx.doi.org/10.1590/S0373-55241971000100001" xlink:type="simple">10.1590/S0373-55241971000100001</ext-link></mixed-citation></ref><ref id="B22"><mixed-citation xmlns:xlink="http://www.w3.org/1999/xlink" xlink:type="simple"><person-group><name name-style="western"><surname>Chavarro</surname><given-names>SB</given-names></name><name name-style="western"><surname>Zea</surname><given-names>S</given-names></name><name name-style="western"><surname>Manuel</surname><given-names>Díaz JM</given-names></name></person-group> (<year>2004</year>) <article-title>Esponjas y otros microhábitats de ofiuros (Ophiuroidea: Echinodermata) em ambientes arrecifales del Archipiélago de San Bernardo (Caribe Colombiano).</article-title><source>Boletín de Investigaciones Marinas y Costeras</source><volume>33</volume>: <fpage>27</fpage>-<lpage>46</lpage>.</mixed-citation></ref><ref id="B38"><mixed-citation xmlns:xlink="http://www.w3.org/1999/xlink" xlink:type="simple"><person-group><name name-style="western"><surname>Durán-González</surname><given-names>A</given-names></name><name name-style="western"><surname>Laguarda-Figueras</surname><given-names>A</given-names></name><name name-style="western"><surname>Solís-Marín</surname><given-names>FA</given-names></name><name name-style="western"><surname>Sánchez</surname><given-names>BEB</given-names></name><name name-style="western"><surname>Ahearn</surname><given-names>CG</given-names></name><name name-style="western"><surname>Torres-Vega</surname><given-names>J</given-names></name></person-group> (<year>2005</year>) <article-title>Echinoderms (Echinodermata) from the Mexican waters of the Gulf of Mexico.</article-title><source>Revista de Biologia Tropical</source><volume>53</volume>: <fpage>53</fpage>-<lpage>68</lpage>.</mixed-citation></ref><ref id="B4"><mixed-citation xmlns:xlink="http://www.w3.org/1999/xlink" xlink:type="simple"><person-group><name name-style="western"><surname>Alvarado</surname><given-names>JJ</given-names></name><name name-style="western"><surname>Solís-Marin</surname><given-names>FA</given-names></name><name name-style="western"><surname>Ahearn</surname><given-names>C</given-names></name></person-group> (<year>2008</year>) <article-title>Echinoderms (Echinodermata) from Central America Caribbean.</article-title><source>Revista de Biologia Tropical</source><volume>56</volume>: <fpage>37</fpage>-<lpage>55</lpage>.</mixed-citation></ref><ref id="B61"><mixed-citation xmlns:xlink="http://www.w3.org/1999/xlink" xlink:type="simple"><person-group><name name-style="western"><surname>Hernandéz-Herrejón</surname><given-names>LA</given-names></name><name name-style="western"><surname>Solís-Marín</surname><given-names>FA</given-names></name><name name-style="western"><surname>Laguarda-Figueras</surname><given-names>A</given-names></name></person-group> (<year>2008</year>) <article-title>Ophiuroids (Echinodermata: Ophiuroidea) from the Mexican waters of the Gulf of Mexico.</article-title><source>Revista de Biologia Tropical</source><volume>56</volume>: <fpage>83</fpage>-<lpage>167</lpage>.</mixed-citation></ref><ref id="B75"><mixed-citation xmlns:xlink="http://www.w3.org/1999/xlink" xlink:type="simple"><person-group><name name-style="western"><surname>Lima-Verde</surname><given-names>JS</given-names></name></person-group> (<year>1969</year>) <article-title>Primeira contribuiçăo ao inventário dos equinodermos do Nordeste brasileiro.</article-title><source>Arquivos de Ciências do Mar</source><volume>9</volume>: <fpage>9</fpage>-<lpage>13</lpage>.</mixed-citation></ref><ref id="B2"><mixed-citation xmlns:xlink="http://www.w3.org/1999/xlink" xlink:type="simple"><person-group><name name-style="western"><surname>Albuquerque</surname><given-names>MN</given-names></name></person-group> (<year>1986</year>) <source>Ophiuroidea Gray, 1840 (Echinodermata) da plataforma continental do norte e nordeste brasileiro. PhD thesis, São Paulo: University of São Paulo.</source></mixed-citation></ref><ref id="B47"><mixed-citation xmlns:xlink="http://www.w3.org/1999/xlink" xlink:type="simple"><person-group><name name-style="western"><surname>Gondim</surname><given-names>AI</given-names></name><name name-style="western"><surname>Lacouth</surname><given-names>P</given-names></name><name name-style="western"><surname>Alonso</surname><given-names>C</given-names></name><name name-style="western"><surname>Manso</surname><given-names>CLC</given-names></name></person-group> (<year>2008</year>) <source>Echinodermata da Praia do Cabo Branco, João Pessoa, Paraíba, Brasil. Biota Neotropica 8: 151–159. <ext-link ext-link-type="uri" xlink:href="http://www.biotaneotropica.org.br/v8n2/pt/abstract?inventory+bn02408022008" xlink:type="simple">http://www.biotaneotropica.org.br/v8n2/pt/abstract?inventory+bn02408022008</ext-link>,</source> doi: <ext-link ext-link-type="uri" xlink:href="http://dx.doi.org/10.1590/S1676-06032008000200016" xlink:type="simple">10.1590/S1676-06032008000200016</ext-link></mixed-citation></ref><ref id="B92"><mixed-citation xmlns:xlink="http://www.w3.org/1999/xlink" xlink:type="simple"><person-group><name name-style="western"><surname>Miranda</surname><given-names>ALS</given-names></name><name name-style="western"><surname>Lima</surname><given-names>MLF</given-names></name><name name-style="western"><surname>Sovierzoski</surname><given-names>HH</given-names></name><name name-style="western"><surname>Correia</surname><given-names>MD</given-names></name></person-group> (<year>2012</year>) <article-title>Inventory of the Echinodermata collection from the Universidade Federal de Alagoas.</article-title><source>Biota Neotropica</source><volume>12</volume>: <fpage>136</fpage>-<lpage>146</lpage>. doi: <ext-link ext-link-type="uri" xlink:href="http://dx.doi.org/10.1590/S1676-06032012000200014" xlink:type="simple">10.1590/S1676-06032012000200014</ext-link></mixed-citation></ref><ref id="B30"><mixed-citation xmlns:xlink="http://www.w3.org/1999/xlink" xlink:type="simple"><person-group><name name-style="western"><surname>Costa</surname><given-names>HR</given-names></name><name name-style="western"><surname>Costa</surname><given-names>LS</given-names></name></person-group> (<year>1962</year>) <article-title>Sobre espécies brasileiras do gênero <italic>Ophioderma</italic> (Echinodermata, Ophiuroidea).</article-title><source>Avulsos do Centro de Estudos Zoológicos da Universidade de Brasília</source><volume>16</volume>: <fpage>1</fpage>-<lpage>4</lpage>.</mixed-citation></ref><ref id="B19"><mixed-citation xmlns:xlink="http://www.w3.org/1999/xlink" xlink:type="simple"><person-group><name name-style="western"><surname>Brito</surname><given-names>IM</given-names></name></person-group> (<year>1971</year>) <article-title>Contribuição ao conhecimento dos equinodermos da Ilha da Trindade, Brasil.</article-title><source>Arquivos do Museu Nacional do Rio de Janeiro</source><volume>54</volume>: <fpage>261</fpage>-<lpage>265</lpage>.</mixed-citation></ref><ref id="B18"><mixed-citation xmlns:xlink="http://www.w3.org/1999/xlink" xlink:type="simple"><person-group><name name-style="western"><surname>Brito</surname><given-names>IM</given-names></name></person-group> (<year>1962</year>) <article-title>Ensaio de catálogo dos equinodermas do Brasil.</article-title><source>Avulso do Centro de Estudos de Zoologia da Universidade de Brasília</source><volume>13</volume>: <fpage>1</fpage>-<lpage>11</lpage>.</mixed-citation></ref><ref id="B97"><mixed-citation xmlns:xlink="http://www.w3.org/1999/xlink" xlink:type="simple"><person-group><name name-style="western"><surname>Netto</surname><given-names>LF</given-names></name><name name-style="western"><surname>Hadel</surname><given-names>VF</given-names></name><name name-style="western"><surname>Tiago</surname><given-names>CC</given-names></name></person-group> (<year>2005</year>) <article-title>Echinodermata from San Sebastian Channel (São Paulo, Brazil).</article-title><source>Revista de Biologia Tropical</source><volume>53</volume>: <fpage>207</fpage>-<lpage>218</lpage>.</mixed-citation></ref><ref id="B60"><mixed-citation xmlns:xlink="http://www.w3.org/1999/xlink" xlink:type="simple"><person-group><name name-style="western"><surname>Hendler</surname><given-names>G</given-names></name><name name-style="western"><surname>Miller</surname><given-names>JE</given-names></name><name name-style="western"><surname>Pawson</surname><given-names>DL</given-names></name><name name-style="western"><surname>Kier</surname><given-names>PM</given-names></name></person-group> (<year>1995</year>) <source>Sea stars, sea urchins and allies: echinoderms of Florida and the Caribbean.</source><publisher-name>Smithsonian Institution Press</publisher-name>, <publisher-loc>Washington</publisher-loc>, <lpage>390</lpage> pp.</mixed-citation></ref></ref-list></tp:taxon-treatment>
